# Supplementary material for: Artificial Intelligence in Esophagectomy: A Systematic Review
Source: J Clin Med. 2026 Mar 12;15(6):2169. doi: 10.3390/jcm15062169 (PMC13027133; doi:10.3390/jcm15062169)
Supplement: Supplementary file 1 [file jcm-15-02169-s001.zip]

Archive with 9 entries (9 files):
- Articles data and results.pdf
- Final articles.xlsx
- Intraoperative Applications of Artificial Intelligence in Esophagectomy.pdf
- Pubmed Search.csv
- Scopus Search.csv
- Search strategy.pdf
- Table S1 PRISMA CHECKLIST.pdf
- Table S2 Risk of bias.xlsx
- WoS Search.xls
