# Supplementary material for: Artificial Intelligence in Esophagectomy: A Systematic Review
Source: J Clin Med. 2026 Mar 12;15(6):2169. doi: 10.3390/jcm15062169 (PMC13027133; doi:10.3390/jcm15062169)
Supplement: Supplementary file 1 [file jcm-15-02169-s001.zip › Final articles.xlsx]

## Sheet: Лист1
First Author	Year	Title	Journal	Country	Study Design	Sample Size	Surgical Procedure	Surgical Approach	AI Type	Intraoperative AI Application	Timing of AI Use	Technical Outcomes Reported	Clinical Outcomes Reported	Training Dataset Size	Validation Method	Performance Metrics	Surgeon Interaction with AI	AI Influence on Decision-Making	Risk of Bias Tool	Risk of Bias Judgment	Inclusion Decision	Key Limitations
Furube	2025	Real-time AI-based detection of excessive traction on the recurrent laryngeal nerve during robot-assisted minimally invasive esophagectomy: a proof-of-concept study	International Journal of Surgery	Japan (Keio University School of Medicine)	Proof-of-concept / feasibility study (retrospective video evaluation with prospective model display)	10 evaluated cases (from 130 RAMIE videos)	Robot-assisted minimally invasive esophagectomy (RAMIE)	Robotic-assisted minimally invasive	Deep learning / computer vision model for excessive traction detection	Detecting excessive traction on recurrent laryngeal nerve in real time during surgery	Real-time intraoperative	84.4% correct identification of excessive traction scenes; correspondence of ETR with traction intensity	None directly reported (proposed potential for reducing RLN palsy)	22,667 ET frames + 12,117 non-ET frames from 130 patient videos	Evaluation on 10 new surgical videos not in training set	84.4% detection correctness; ETR correspondence with degree of traction	Real-time visual alert (excessive traction risk gauge) on surgical video	Potential to alert surgeon before irreversible nerve damage	Not reported	Not formally assessed (small cohort pilot)	Include	Small evaluation sample; no prospective clinical outcome validation; retrospective model training
Sato	2022	Real-time detection of the recurrent laryngeal nerve in thoracoscopic esophagectomy using artificial intelligence	Surgical Endoscopy and Other Interventional Techniques	Japan	Development + validation of AI model (AI performance study)	20 thoracoscopic esophagectomy videos used for training; 8 videos for test set	Thoracoscopic esophagectomy	Minimally invasive thoracoscopic	Deep learning computer vision model	Real-time detection of recurrent laryngeal nerve during surgery	Real-time intraoperative identification	Dice coefficient of AI detection: 0.58; compared with specialized and general surgeons	None directly reported (nerve paralysis incidence not tested in this study)	>3,000 annotated images from 20 videos	Test set of 40 images from 8 videos compared with surgeons	Dice coefficient (AI vs surgeons)	AI provides real-time identification/overlay (visual assistance)	Intended to assist nerve identification	Not reported	Not formally assessed (pilot/proof-of-concept)	Include	Moderate technical performance; clinical utility not yet proven
den Boer	2023	Deep learning-based recognition of key anatomical structures during robot-assisted minimally invasive esophagectomy	Surgical Endoscopy	The Netherlands (University Medical Center Utrecht)	Retrospective cohort with deep learning model development and testing	83 patient videos (training + test)	Robot-assisted minimally invasive esophagectomy (RAMIE)	Minimally invasive robotic thoracoscopic	Convolutional neural network (deep learning)	Recognition/segmentation of key anatomical structures (azygos vein/vena cava, aorta, lung) from intraoperative video frames	Intraoperative (real-time inference at ~39 Hz)	Dice coefficients for segmentation (e.g., median 0.79 for azygos/vena cava, 0.74 for aorta, 0.89 for lung); 95% Hausdorff distances	None reported directly (clinical effect on outcomes not assessed)	850 annotated frames (training)	200 frames (test set); cross-validation with pretrained vs scratch models	Dice coefficient, 95% Hausdorff distance, frame inference speed	Algorithm works at real-time speed compatible with intraoperative use	Not formally evaluated; potential to support anatomical orientation	Not reported	Not formally assessed (pilot/feasibility context)	Include	Retrospective video dataset; clinical impact not assessed; algorithm trained on expert center data only
Furube	2024	Usefulness of an Artificial Intelligence Model in Recognizing Recurrent Laryngeal Nerves During Robot-Assisted Minimally Invasive Esophagectomy	Annals of Surgical Oncology	Japan	Multicenter model development and evaluation study	120 videos for training + 8 videos for evaluation	Robot-assisted minimally invasive esophagectomy (RAMIE)	Robotic-assisted minimally invasive	Deep learning computer vision model	AI recognition of recurrent laryngeal nerve (RLN) during RAMIE	Real-time / intraoperative anatomical assistance	Intersection over Union (IoU) for RLN detection (right: 0.40 ± 0.26, left: 0.34 ± 0.27)	Improved surgeon RLN recognition accuracy and earlier detection with AI vs without (e.g., 81.3% vs 46.9%, p = 0.004)	120 RAMIE videos from 4 institutions	Performance evaluation on 8 external surgical videos; surgeon comparison experiments	IoU for nerve detection; surgeon recognition accuracy	Direct real-time assistance during identification experiments	Yes — significantly improved RLN recognition accuracy and timing with trainee surgeons	Not reported	Not formally assessed (feasibility/technical study)	Include	Moderate IoU performance; surrogate endpoints (recognition accuracy) rather than clinical outcomes
Brandenburg	2023	Active learning for extracting surgomic features in robot-assisted minimally invasive esophagectomy: a prospective annotation study	Surgical Endoscopy	Germany	Prospective annotation / machine learning development study	22 RAMIE videos from two centers	Robot-assisted minimally invasive esophagectomy (RAMIE)	Robotic-assisted minimally invasive	Machine learning (Bayesian ResNet18 models with active learning	Automatic recognition of surgomic features	Offline analysis of intraoperative video frames	Mean F1-score of 0.75 ± 0.16 for all features; best recognition for instrument presence (mean ~0.80)	None	14,004 labeled frames from 22 videos	Comparison of active learning vs. equidistant sampling; inter-rater agreement metrics	F1-scores, inter-rater kappa, frame selection performance	None	Not applicable; method focused on annotation efficiency	Not reported	Not formally assessed	Include	Retrospective frame analysis; no real-time system; focused on annotation efficiency
Takeuchi M	2022	Automated Surgical-Phase Recognition for Robot-Assisted Minimally Invasive Esophagectomy Using Artificial Intelligence	Annals of Surgical Oncology	Japan (Keio University School of Medicine, Tokyo)	Observational technical development / retrospective video analysis	31 RAMIE cases / patients	Robot-Assisted Minimally Invasive Esophagectomy (RAMIE)	Robot-assisted minimally invasive (thoracoscopic/laparoscopic)	Deep learning (neural network for surgical phase recognition)	Surgical phase recognition from operative video	Intraoperative (video analysis)	AI accuracy in phase recognition (84% overall)	Differences in predicted phase durations between early vs late periods (proxy for learning curve)	31 patients’ operative videos annotated into 9 phases (unspecified frame count)	Four-fold cross-validation	Accuracy (%) – reported as 84%	AI used to identify phases; no direct real-time feedback described	Not assessed; phase detection correlated with surgeon experience intervals	Not specified in study	Not stated in article; assignable via your review’s criteria (likely moderate due to single-center dataset)	Include	Small dataset; single center; limited clinical outcomes; AI tested on retrospective video not clinical workflow; phase annotation labor intensive
