# Supplementary material for: Artificial Intelligence in Esophagectomy: A Systematic Review
Source: J Clin Med. 2026 Mar 12;15(6):2169. doi: 10.3390/jcm15062169 (PMC13027133; doi:10.3390/jcm15062169)
Supplement: Supplementary file 1 [file jcm-15-02169-s001.zip › Pubmed Search.csv]

PMID	Title	Authors	Citation	First Author	Journal/Book	Publication Year	Create Date	PMCID	NIHMS ID	DOI
40164839	Artificial intelligence for intraoperative video analysis in robotic-assisted esophagectomy	Cizmic A, Mitra AT, Preukschas AA, Kemper M, Melling NT, Mann O, Markar S, Hackert T, Nickel F.	Surg Endosc. 2025 May;39(5):2774-2783. doi: 10.1007/s00464-025-11685-6. Epub 2025 Mar 31.	Cizmic A	Surg Endosc	2025	3/31/2025	PMC12041040		10.1007/s00464-025-11685-6
40540442	Real-time AI-based detection of excessive traction on the recurrent laryngeal nerve during robot-assisted minimally invasive esophagectomy: a proof-of-concept study	Furube T, Kawakubo H, Takeuchi M, Ikeda J, Matsuda S, Kitagawa Y.	Int J Surg. 2025 Oct 1;111(10):7336-7340. doi: 10.1097/JS9.0000000000002772. Epub 2025 Jun 18.	Furube T	Int J Surg	2025	6/20/2025	PMC12527698		10.1097/JS9.0000000000002772
40998360	[Esophageal Surgery with Artificial Intelligence]	Takeuchi M, Kitagawa Y.	Kyobu Geka. 2025 Sep;78(10):898-903.	Takeuchi M	Kyobu Geka	2025	9/25/2025
40162399	Risk and management of adverse events in minimally invasive esophagectomy	Li LQ, Jiao Y.	World J Gastrointest Surg. 2025 Mar 27;17(3):103941. doi: 10.4240/wjgs.v17.i3.103941.	Li LQ	World J Gastrointest Surg	2025	3/31/2025	PMC11948108		10.4240/wjgs.v17.i3.103941
41099978	Application of artificial intelligence in esophageal surgery: a systematic review	Kröger J, Jorek N, Seitel A, Mayer L, Salg GA, Crnovrsanin N, Pianka F, Pausch T, Maier-Hein L, Michalski C, Nienhüser H.	J Robot Surg. 2025 Oct 16;19(1):694. doi: 10.1007/s11701-025-02854-9.	Kröger J	J Robot Surg	2025	10/16/2025	PMC12532729		10.1007/s11701-025-02854-9
35476155	Real-time detection of the recurrent laryngeal nerve in thoracoscopic esophagectomy using artificial intelligence	Sato K, Fujita T, Matsuzaki H, Takeshita N, Fujiwara H, Mitsunaga S, Kojima T, Mori K, Daiko H.	Surg Endosc. 2022 Jul;36(7):5531-5539. doi: 10.1007/s00464-022-09268-w. Epub 2022 Apr 27.	Sato K	Surg Endosc	2022	4/27/2022			10.1007/s00464-022-09268-w
38527298	Artificial intelligence-based video monitoring of movement disorders in the elderly: a review on current and future landscapes	Park KW, Mirian MS, McKeown MJ.	Singapore Med J. 2024 Mar 1;65(3):141-149. doi: 10.4103/singaporemedj.SMJ-2023-189. Epub 2024 Mar 26.	Park KW	Singapore Med J	2024	3/25/2024	PMC11060643		10.4103/singaporemedj.SMJ-2023-189
36947221	Deep learning-based recognition of key anatomical structures during robot-assisted minimally invasive esophagectomy	den Boer RB, Jaspers TJM, de Jongh C, Pluim JPW, van der Sommen F, Boers T, van Hillegersberg R, Van Eijnatten MAJM, Ruurda JP.	Surg Endosc. 2023 Jul;37(7):5164-5175. doi: 10.1007/s00464-023-09990-z. Epub 2023 Mar 22.	den Boer RB	Surg Endosc	2023	3/22/2023	PMC10322962		10.1007/s00464-023-09990-z
39266790	Usefulness of an Artificial Intelligence Model in Recognizing Recurrent Laryngeal Nerves During Robot-Assisted Minimally Invasive Esophagectomy	Furube T, Takeuchi M, Kawakubo H, Noma K, Maeda N, Daiko H, Ishiyama K, Otsuka K, Sato Y, Koyanagi K, Tajima K, Garcia RN, Maeda Y, Matsuda S, Kitagawa Y.	Ann Surg Oncol. 2024 Dec;31(13):9344-9351. doi: 10.1245/s10434-024-16157-0. Epub 2024 Sep 12.	Furube T	Ann Surg Oncol	2024	9/12/2024			10.1245/s10434-024-16157-0
33237368	[New techniques and training methods for robot-assisted surgery and cost-benefit analysis of Ivor Lewis esophagectomy]	Urbanski A, Babic B, Schröder W, Schiffmann L, Müller DT, Bruns CJ, Fuchs HF.	Chirurg. 2021 Feb;92(2):97-101. doi: 10.1007/s00104-020-01317-1.	Urbanski A	Chirurg	2021	11/25/2020			10.1007/s00104-020-01317-1
35925142	[ICG lymph node mapping in cancer surgery of the upper gastrointestinal tract]	Müller D, Stier R, Straatman J, Babic B, Schiffmann L, Eckhoff J, Schmidt T, Bruns C, Fuchs HF.	Chirurgie (Heidelb). 2022 Oct;93(10):925-933. doi: 10.1007/s00104-022-01659-y. Epub 2022 Jun 3.	Müller D	Chirurgie (Heidelb)	2022	8/4/2022			10.1007/s00104-022-01659-y
36932188	TEsoNet: knowledge transfer in surgical phase recognition from laparoscopic sleeve gastrectomy to the laparoscopic part of Ivor-Lewis esophagectomy	Eckhoff JA, Ban Y, Rosman G, Müller DT, Hashimoto DA, Witkowski E, Babic B, Rus D, Bruns C, Fuchs HF, Meireles O.	Surg Endosc. 2023 May;37(5):4040-4053. doi: 10.1007/s00464-023-09971-2. Epub 2023 Mar 17.	Eckhoff JA	Surg Endosc	2023	3/18/2023	PMC10156818		10.1007/s00464-023-09971-2
37833509	Active learning for extracting surgomic features in robot-assisted minimally invasive esophagectomy: a prospective annotation study	Brandenburg JM, Jenke AC, Stern A, Daum MTJ, Schulze A, Younis R, Petrynowski P, Davitashvili T, Vanat V, Bhasker N, Schneider S, Mündermann L, Reinke A, Kolbinger FR, Jörns V, Fritz-Kebede F, Dugas M, Maier-Hein L, Klotz R, Distler M, Weitz J, Müller-Stich BP, Speidel S, Bodenstedt S, Wagner M.	Surg Endosc. 2023 Nov;37(11):8577-8593. doi: 10.1007/s00464-023-10447-6. Epub 2023 Oct 14.	Brandenburg JM	Surg Endosc	2023	10/13/2023	PMC10615926		10.1007/s00464-023-10447-6
35300759	[Deep Learning-based Risk Prediction Model for Postoperative Healthcare-associated Infections]	Sun C, Pei LJ, Zhang YL, Huang YG.	Zhongguo Yi Xue Ke Xue Yuan Xue Bao. 2022 Feb;44(1):9-16. doi: 10.3881/j.issn.1000-503X.14013.	Sun C	Zhongguo Yi Xue Ke Xue Yuan Xue Bao	2022	3/18/2022			10.3881/j.issn.1000-503X.14013
40281726	Exploring Feature Selection with Deep Learning for Kidney Tissue Microarray Classification Using Infrared Spectral Imaging	Caterer Z, Langlois J, McKeown C, Hady M, Stumo S, Setty S, Walsh M, Gomes R.	Bioengineering (Basel). 2025 Mar 31;12(4):366. doi: 10.3390/bioengineering12040366.	Caterer Z	Bioengineering (Basel)	2025	4/26/2025	PMC12024776		10.3390/bioengineering12040366
37190175	Mapping the Lymphatic Drainage Pattern of Esophageal Cancer with Near-Infrared Fluorescent Imaging during Robotic Assisted Minimally Invasive Ivor Lewis Esophagectomy (RAMIE)-First Results of the Prospective ESOMAP Feasibility Trial	Müller DT, Schiffmann LM, Reisewitz A, Chon SH, Eckhoff JA, Babic B, Schmidt T, Schröder W, Bruns CJ, Fuchs HF.	Cancers (Basel). 2023 Apr 12;15(8):2247. doi: 10.3390/cancers15082247.	Müller DT	Cancers (Basel)	2023	5/16/2023	PMC10136653		10.3390/cancers15082247
36280598	Correction to: Real-time detection of the recurrent laryngeal nerve in thoracoscopic esophagectomy using artificial intelligence	Sato K, Fujita T, Matsuzaki H, Takeshita N, Fujiwara H, Mitsunaga S, Kojima T, Mori K, Daiko H.	Surg Endosc. 2022 Dec;36(12):9483. doi: 10.1007/s00464-022-09705-w.	Sato K	Surg Endosc	2022	10/24/2022			10.1007/s00464-022-09705-w
40789779	Laparoscopic hyperspectral imaging for in vivo detection of the vagal nerve in upper gastrointestinal surgery	Köhler H, Ilgen A, Pfahl A, Stelzner S, Mehdorn M, Jansen-Winkeln B, Melzer A, Gockel I, Moulla Y.	Surg Endosc. 2025 Oct;39(10):6486-6495. doi: 10.1007/s00464-025-12028-1. Epub 2025 Aug 11.	Köhler H	Surg Endosc	2025	8/11/2025	PMC12500803		10.1007/s00464-025-12028-1
41073813	Do segmentation metrics reflect clinical reality? A surgeon-centered evaluation in robot-assisted minimally invasive esophagectomy	de Jong R, Li Y, van Jaarsveld R, Kuiper G, van Hillegersberg R, Ruurda J, Pluim J, Breeuwer M, Al Khalil Y.	Surg Endosc. 2025 Oct 10. doi: 10.1007/s00464-025-12266-3. Online ahead of print.	de Jong R	Surg Endosc	2025	10/10/2025			10.1007/s00464-025-12266-3
