# Supplementary material for: Artificial Intelligence in Esophagectomy: A Systematic Review
Source: J Clin Med. 2026 Mar 12;15(6):2169. doi: 10.3390/jcm15062169 (PMC13027133; doi:10.3390/jcm15062169)
Supplement: Supplementary file 1 [file jcm-15-02169-s001.zip › Scopus Search.csv]

Authors	Author full names	Author(s) ID	Title	Year	Source title	Volume	Issue	Art. No.	Page start	Page end	Cited by	DOI	Link	Document Type	Publication Stage	Open Access	Source	EID
Brandenburg, J.M.; Schulze, A.; Jenke, A.C.; Bhasker, N.; Bleser, N.; Junger, D.; Stern, A.; Rivoir, D.; Naderi, H.; Fritz-Kebede, F.; Burgert, O.; Maier-Hein, L.; Mündermann, L.; Bodenstedt, S.; Speidel, S.; Lozanovski, V.J.; Grimminger, P.P.; Billeter, A.; Klotz, R.; Weitz, J.; Distler, M.; Müller-Stich, B.P.; Wagner, M.	Brandenburg, Johanna M. (57808927600); Schulze, Andre (57197174005); Jenke, Alexander C. (57204178333); Bhasker, Nithya (57653516600); Bleser, Noelle (60224534400); Junger, Denise (57194284682); Stern, Antonia (57912338500); Rivoir, Dominik (57208281411); Naderi, Hamid (60224604300); Fritz-Kebede, Fleur (57913908400); Burgert, Oliver (13003718000); Maier-Hein, Lena (22634618600); Mündermann, Lars…	57808927600; 57197174005; 57204178333; 57653516600; 60224534400; 57194284682; 57912338500; 57208281411; 60224604300; 57913908400; 13003718000; 22634618600; 8623760400; 38560976600; 22433983800; 35280048800; 24821313400; 6508282710; 57197546466; 16217986300; 23477274200; 14322034300; 56720705200	Surgical workflow analysis for Surgomics and context-aware assistance in robot-assisted minimally invasive esophagectomy (RAMIE): a retrospective, single-arm, multicenter annotation and machine learning study	2026	European Journal of Surgical Oncology	52	1	111174			0	10.1016/j.ejso.2025.111174	https://www.scopus.com/inward/record.uri?eid=2-s2.0-105023908402&doi=10.1016%2Fj.ejso.2025.111174&partnerID=40&md5=482d61b47c41179c7f557a0e496a3a89	Article	Final	All Open Access; Hybrid Gold Open Access	Scopus	2-s2.0-105023908402
Qi, B.; Jiang, Z.; Shen, H.; Li, J.; Wang, Z.; Fang, M.; Wang, C.; Jiang, Y.; Yuan, J.; Bermejo, I.; Dekker, A.; Ruysscher, D.; Wee, L.; Zhang, W.; Ji, Y.; Zhang, Z.	Qi, Baojia (59560110400); Jiang, Zhaoyu (60097804600); Shen, Haixia (58690534500); Li, Jiacheng (58564514700); Wang, Zhixiang (57711245700); Fang, Min (57214632851); Wang, Changchun (36995638600); Jiang, Youhua (55734854300); Yuan, Jingping (59668793800); Bermejo, Íñigo (55616559300); Dekker, Andre L.A.J. (57225379184); Ruysscher, Dirk De (59525596500); Wee, Leonard S. (57213352753); Zhang, Wench…	59560110400; 60097804600; 58690534500; 58564514700; 57711245700; 57214632851; 36995638600; 55734854300; 59668793800; 55616559300; 57225379184; 59525596500; 57213352753; 57420141000; 10140525600; 57709970900	Interpretable multimodal radiopathomics model predicting pathological complete response to neoadjuvant chemoimmunotherapy in esophageal squamous cell carcinoma	2025	Journal for ImmunoTherapy of Cancer	13	12				0	10.1136/jitc-2025-013840	https://www.scopus.com/inward/record.uri?eid=2-s2.0-105025378794&doi=10.1136%2Fjitc-2025-013840&partnerID=40&md5=5fb5cc5712c04a76a37d0624c38e77cc	Article	Final	All Open Access; Gold Open Access; Green Accepted Open Access; Green Open Access	Scopus	2-s2.0-105025378794
Wang, Z.; Xiao, Z.; Zhang, T.; Lu, M.; Li, H.; Cao, J.; Zheng, J.; Zhou, Y.; Dai, J.; Wang, C.; Chen, L.; Xu, J.	Wang, Zichen (59106957700); Xiao, Zhihan (58072080000); Zhang, Tongyu (58293202800); Lu, Meiyou (59538939200); Li, Hai (56664535500); Cao, Jing (57209867899); Zheng, Jianan (57224457054); Zhou, Yichan (57191653085); Dai, Juncheng (26643801800); Wang, Cheng (57192597841); Chen, Liang (57188665596); Xu, Jing (58845895600)	59106957700; 58072080000; 58293202800; 59538939200; 56664535500; 57209867899; 57224457054; 57191653085; 26643801800; 57192597841; 57188665596; 58845895600	Development and validation of a novel artificial intelligence algorithm for precise prediction the postoperative prognosis of esophageal squamous cell carcinoma	2025	BMC Cancer	25	1	134			0	10.1186/s12885-025-13520-6	https://www.scopus.com/inward/record.uri?eid=2-s2.0-85216718194&doi=10.1186%2Fs12885-025-13520-6&partnerID=40&md5=8b13e0bade78c0c48bad525e6704c292	Article	Final	All Open Access; Gold Open Access; Green Accepted Open Access; Green Open Access	Scopus	2-s2.0-85216718194
Guimard, P.; Baulier, C.; Gouel-Chéron, A.	Guimard, Pauline (58197212100); Baulier, Charles (58657168200); Gouel-Chéron, Aurélie (55089991100)	58197212100; 58657168200; 55089991100	Critical care challenges after gastrointestinal surgery	2025	Current Opinion in Critical Care	31	6		743	749	0	10.1097/MCC.0000000000001325	https://www.scopus.com/inward/record.uri?eid=2-s2.0-105021142410&doi=10.1097%2FMCC.0000000000001325&partnerID=40&md5=f0e31ff852193d1d68a013152b025774	Article	Final		Scopus	2-s2.0-105021142410
Kröger, J.; Jorek, N.; Seitel, A.; Mayer, L.; Salg, G.A.; Crnovrsanin, N.; Pianka, F.; Pausch, T.; Maier-Hein, L.; Michalski, C.; Nienhuser, H.	Kröger, Janosch (60143555900); Jorek, Nicolas A. (59163387500); Seitel, Alexander (22635486300); Mayer, Leon (59361138800); Salg, Gabriel Alexander (57211522689); Crnovrsanin, Nerma (57217163460); Pianka, Frank (16550734700); Pausch, Thomas Moritz (6507893506); Maier-Hein, Lena (22634618600); Michalski, Christoph W. (14058481900); Nienhuser, Henrik (57191294125)	60143555900; 59163387500; 22635486300; 59361138800; 57211522689; 57217163460; 16550734700; 6507893506; 22634618600; 14058481900; 57191294125	Application of artificial intelligence in esophageal surgery: a systematic review	2025	Journal of Robotic Surgery	19	1	694			0	10.1007/s11701-025-02854-9	https://www.scopus.com/inward/record.uri?eid=2-s2.0-105018893287&doi=10.1007%2Fs11701-025-02854-9&partnerID=40&md5=879a9108f9425e13e46bd299a60f422b	Review	Final	All Open Access; Green Accepted Open Access; Green Open Access; Hybrid Gold Open Access	Scopus	2-s2.0-105018893287
Shen, X.; Yang, L.; Jiang, L.; Wang, Q.; Liu, Y.-Y.; Song, S.-Z.; Zhang, J.-F.; Cai, P.; Liu, Z.-Z.	Shen, Xia (58112115200); Yang, Long (59444008000); Jiang, Lei (58113283900); Wang, Qian (60006412900); Liu, Yuanyuan (58112115300); Song, Shaozheng (55992709300); Zhang, Jianfeng (59276022700); Cai, Ping (58879170600); Liu, Zhunzhun (57189353999)	58112115200; 59444008000; 58113283900; 60006412900; 58112115300; 55992709300; 59276022700; 58879170600; 57189353999	Development and validation of a nomogram model to predict postoperative delirium after resection of esophageal cancer	2025	Scientific Reports	15	1	26394			1	10.1038/s41598-025-11255-9	https://www.scopus.com/inward/record.uri?eid=2-s2.0-105011144679&doi=10.1038%2Fs41598-025-11255-9&partnerID=40&md5=50e8bb923ba6d876557d53b7ef5f9bda	Article	Final	All Open Access; Gold Open Access; Green Accepted Open Access; Green Open Access	Scopus	2-s2.0-105011144679
Zhang, Y.; Liu, L.; Han, M.; Li, L.; Wu, Q.; Wang, X.	Zhang, Yu (57226580940); Liu, Long (59944955700); Han, Mengyu (59516961300); Li, Linrui (58279163700); Wu, Qibing (56678157700); Wang, Xin (59250319700)	57226580940; 59944955700; 59516961300; 58279163700; 56678157700; 59250319700	Unraveling the power of radiomics: prediction and exploration of lymph node metastasis in stage T1/2 esophageal squamous cell carcinoma	2025	npj Precision Oncology	9	1	176			3	10.1038/s41698-025-00929-2	https://www.scopus.com/inward/record.uri?eid=2-s2.0-105008153228&doi=10.1038%2Fs41698-025-00929-2&partnerID=40&md5=3a764eb3d4faa85147a43b5b33636671	Article	Final	All Open Access; Gold Open Access; Green Accepted Open Access; Green Open Access	Scopus	2-s2.0-105008153228
Yang, X.; Dou, F.; Tang, G.; Xiu, R.; Zhao, X.	Yang, Xiaodong (57225197661); Dou, Fulin (57799599500); Tang, Guoshuo (59904290100); Xiu, Ruipu (59904290200); Zhao, Xiaogang (55797493700)	57225197661; 57799599500; 59904290100; 59904290200; 55797493700	Interpretable machine learning model for predicting anastomotic leak after esophageal cancer surgery via LightGBM	2025	BMC Cancer	25	1	976			1	10.1186/s12885-025-14387-3	https://www.scopus.com/inward/record.uri?eid=2-s2.0-105006892381&doi=10.1186%2Fs12885-025-14387-3&partnerID=40&md5=a20e2dbdf7fffe76fb503836ff7c57ae	Article	Final	All Open Access; Gold Open Access; Green Accepted Open Access; Green Open Access	Scopus	2-s2.0-105006892381
Pîslǎ, D.; Al-Hajjar, N.A.; Rus, G.; Popa, C.; Gherman, B.; Ciocan, A.; Cailean, A.; Radu, C.; Chablat, D.; Vaida, C.; Iordan, A.-E.	Pîslǎ, Doina Liana (14067935700); Al-Hajjar, Nadim All I. (7801563649); Rus, Gabriela (57658941900); Popa, Călin (57215821145); Gherman, Bogdan George (28067906700); Ciocan, Andra (57200014869); Cailean, Andrei Daniel (59326561600); Radu, Corina I. (7006778477); Chablat, Damien (6602989627); Vaida, Cǎlin (24377283500); Iordan, Anca Elena (25627913700)	14067935700; 7801563649; 57658941900; 57215821145; 28067906700; 57200014869; 59326561600; 7006778477; 6602989627; 24377283500; 25627913700	An AI-Based Sensorless Force Feedback in Robot-Assisted Minimally Invasive Surgery	2025	Information (Switzerland)	16	11	993			0	10.3390/info16110993	https://www.scopus.com/inward/record.uri?eid=2-s2.0-105022887941&doi=10.3390%2Finfo16110993&partnerID=40&md5=beccb2bde5b81344f07e92e3bb911f01	Article	Final	All Open Access; Gold Open Access; Green Accepted Open Access; Green Open Access	Scopus	2-s2.0-105022887941
Liu, W.; Zhang, B.; Wang, C.; Yu, X.; Du, L.; Yu, Z.; Kang, M.	Liu, Wenyi (57219200877); Zhang, Baihua (55694912300); Wang, Chunguang (57247842100); Yu, Xin (57205325129); Du, Longde (57219201135); Yu, Zhentao (59752971000); Kang, Mingqiang (24729441400)	57219200877; 55694912300; 57247842100; 57205325129; 57219201135; 59752971000; 24729441400	Organ Preservation in Esophageal Cancer: Current Strategies, Challenges, and Future Directions	2025	Cancers	17	21	3559			0	10.3390/cancers17213559	https://www.scopus.com/inward/record.uri?eid=2-s2.0-105021428756&doi=10.3390%2Fcancers17213559&partnerID=40&md5=b954769a4ba699e064df6764ae0d6faa	Review	Final	All Open Access; Gold Open Access; Green Accepted Open Access; Green Open Access	Scopus	2-s2.0-105021428756
Liu, Y.; Su, Y.; Peng, J.; Zhang, W.; Zhao, F.; Li, Y.; Song, X.; Ma, Z.; Zhang, W.; Ji, J.; Chen, Y.; Men, Y.; Ye, F.; Men, K.; Qin, J.; Liu, W.; Wang, X.; Bi, N.; Xue, L.; Yu, W.; Wang, Q.; Zhou, M.; Hui, Z.	Liu, Yunsong (57301969900); Su, Yang (59781889200); Peng, Jun (55778699600); Zhang, Wencheng (57420141000); Zhao, Fangdong (57970633900); Li, Yue (57222330184); Song, Xinyun (58568318800); Ma, Zeliang (57218678880); Zhang, Wanting (57451784700); Ji, Jianrui (58999805200); Chen, Ye (60105341900); Men, Yu (57189067712); Ye, Feng (57207407562); Men, Kuo (36464032300); Qin, Jianjun (7402896368); Liu,…	57301969900; 59781889200; 55778699600; 57420141000; 57970633900; 57222330184; 58568318800; 57218678880; 57451784700; 58999805200; 60105341900; 57189067712; 57207407562; 36464032300; 7402896368; 55756124100; 57220936124; 8912611100; 7201872047; 56477727700; 57877169300; 7403506034; 8420909700	A multidimensional deep ensemble learning model predicts pathological response and outcomes in esophageal squamous cell carcinoma treated with neoadjuvant chemoradiotherapy from pretreatment CT imaging: A multicenter study	2025	Radiotherapy and Oncology	212		111133			0	10.1016/j.radonc.2025.111133	https://www.scopus.com/inward/record.uri?eid=2-s2.0-105016490737&doi=10.1016%2Fj.radonc.2025.111133&partnerID=40&md5=f17bc96f43f9ac46353a289913714971	Article	Final		Scopus	2-s2.0-105016490737
Koutentakis, M.; Pouwels, S.	Koutentakis, Michail (58161545700); Pouwels, Sjaak (55901791500)	58161545700; 55901791500	Integrated robotics, AI and 3D printing for precision and personalized upper gastrointestinal surgery: a narrative review	2025	Annals of Laparoscopic and Endoscopic Surgery	10		34			0	10.21037/ales-25-23	https://www.scopus.com/inward/record.uri?eid=2-s2.0-105020446889&doi=10.21037%2Fales-25-23&partnerID=40&md5=2cf0b36e3752cd7798f3f67d03cc158c	Review	Final	All Open Access; Gold Open Access	Scopus	2-s2.0-105020446889
Birkhoelzer, S.M.	Birkhoelzer, Sarah Maria (57196248077)	57196248077	Pre-Op Atrial Compliance—A New Way of Predicting Peri-Operative AF?	2025	Echocardiography	42	10	e70317			0	10.1111/echo.70317	https://www.scopus.com/inward/record.uri?eid=2-s2.0-105018397607&doi=10.1111%2Fecho.70317&partnerID=40&md5=aaee9da8b3c03e2b9de1f06d774920ca	Note	Final		Scopus	2-s2.0-105018397607
Trifone, C.T.; Maktabi, M.; Bischoff, P.; Schierle, K.; Niebisch, S.; Moulla, Y.; Plum, P.S.; Jansen-Winkeln, B.; Gockel, I.; Thieme, R.	Trifone, Christel Teresa (60125687700); Maktabi, Marianne (56394309400); Bischoff, Philip (57216885953); Schierle, Katrin (25932389900); Niebisch, Stefan (37033133300); Moulla, Yusef (57194897879); Plum, Patrick Sven (55620816500); Jansen-Winkeln, Boris (56090880300); Gockel, Ines (6701882791); Thieme, René (57215376837)	60125687700; 56394309400; 57216885953; 25932389900; 37033133300; 57194897879; 55620816500; 56090880300; 6701882791; 57215376837	Artificial neural networks as a prognostic tool using hyperspectral imaging on pretherapeutic histopathological specimens of esophageal adenocarcinoma	2025	Journal of Cancer Research and Clinical Oncology	151	10	274			0	10.1007/s00432-025-06340-5	https://www.scopus.com/inward/record.uri?eid=2-s2.0-105017571836&doi=10.1007%2Fs00432-025-06340-5&partnerID=40&md5=4018df83f692b9ab082b03b75ec377e6	Article	Final	All Open Access; Gold Open Access; Green Accepted Open Access; Green Open Access	Scopus	2-s2.0-105017571836
Kohler, H.; Ilgen, A.; Pfahl, A.; Stelzner, S.; Mehdorn, M.; Jansen‑Winkeln, B.; Melzer, A.; Gockel, I.; Moulla, Y.	Kohler, Hannes (57201504504); Ilgen, Annalena (58843466400); Pfahl, Annekatrin (57224313871); Stelzner, Sigmar (6603369955); Mehdorn, Matthias (57191624229); Jansen‑Winkeln, Boris (60034429600); Melzer, Andréas (55574358400); Gockel, Ines (6701882791); Moulla, Yusef (57194897879)	57201504504; 58843466400; 57224313871; 6603369955; 57191624229; 60034429600; 55574358400; 6701882791; 57194897879	Laparoscopic hyperspectral imaging for in vivo detection of the vagal nerve in upper gastrointestinal surgery	2025	Surgical Endoscopy	39	10		6486	6495	0	10.1007/s00464-025-12028-1	https://www.scopus.com/inward/record.uri?eid=2-s2.0-105012830732&doi=10.1007%2Fs00464-025-12028-1&partnerID=40&md5=0a1134de868215186c3af5d6723e991d	Article	Final	All Open Access; Green Accepted Open Access; Green Final Open Access; Green Open Access; Hybrid Gold Open Access	Scopus	2-s2.0-105012830732
Hirata, A.; Hayano, K.; Tochigi, T.; Kurata, Y.; Shiraishi, T.; Sekino, N.; Nakano, A.; Matsumoto, Y.; Toyozumi, T.; Uesato, M.; Ohira, G.	Hirata, Atsushi (57209732214); Hayano, Koichi (57211773593); Tochigi, Toru (55649210200); Kurata, Yoshihiro (56165875000); Shiraishi, Tadashi (56640630100); Sekino, Nobufumi (55911975000); Nakano, Akira (58887901700); Matsumoto, Yasunori (56215291800); Toyozumi, Takeshi (55547543000); Uesato, Masaya (6602303228); Ohira, Gaku (6603153492)	57209732214; 57211773593; 55649210200; 56165875000; 56640630100; 55911975000; 58887901700; 56215291800; 55547543000; 6602303228; 6603153492	Predicting pathological complete response to chemoradiotherapy using artificial intelligence-based magnetic resonance imaging radiomics in esophageal squamous cell carcinoma	2025	World Journal of Gastroenterology	31	36	111293			0	10.3748/wjg.v31.i36.111293	https://www.scopus.com/inward/record.uri?eid=2-s2.0-105017556123&doi=10.3748%2Fwjg.v31.i36.111293&partnerID=40&md5=50ee178c3dfc55a2be107957731df159	Article	Final	All Open Access; Green Accepted Open Access; Green Open Access	Scopus	2-s2.0-105017556123
Hölzer, H.T.; Niklas, C.; Tenckhoff, S.; Feisst, M.; Hölle, T.; Dugas, M.; Zental, N.; Kumar, S.; Schaack, D.; Schuster, L.C.; Etheredge, M.; Dehne, S.; Michalski, C.; Probst, P.; Diener, M.; Weigand, M.A.; Klotz, R.; Larmann, J.	Hölzer, Hans Thomas (57222341169); Niklas, Christian (57213598713); Tenckhoff, Solveig (56685478800); Feisst, Manuel (57196038239); Hölle, Tobias (57199650891); Dugas, Martin (55550317000); Zental, Nelly (58810194000); Kumar, Sachin (60094569700); Schaack, Dominik (57202585519); Schuster, Laura (59701387900); Etheredge, Melanie (59290220300); Dehne, Sarah (55790086600); Michalski, Christoph W. (1…	57222341169; 57213598713; 56685478800; 57196038239; 57199650891; 55550317000; 58810194000; 60094569700; 57202585519; 59701387900; 59290220300; 55790086600; 14058481900; 56395034900; 8385955200; 7003343175; 57197546466; 14630765100	Heidelberg Perioperative Deep Data Registry and Biomaterial Bank (HeiPoDD Registry and Bio Bank): study protocol for a prospective single-centre registry and biobank for patients undergoing high-risk non-cardiac surgery in a German university hospital	2025	BMJ Open	15	9	e098589			0	10.1136/bmjopen-2024-098589	https://www.scopus.com/inward/record.uri?eid=2-s2.0-105016324411&doi=10.1136%2Fbmjopen-2024-098589&partnerID=40&md5=33982cdf6cefa32f72197a90d3a59c1b	Article	Final	All Open Access; Gold Open Access; Green Accepted Open Access; Green Open Access	Scopus	2-s2.0-105016324411
Jung-König, M.; Hölzer, H.T.; Tenckhoff, S.; Kumar, S.; Etheredge, M.; Schaack, D.; Hölle, T.; Schuster, L.C.; Nusshag, C.; Rath, M.; Uhl, C.; Pianka, F.; Michalski, C.; Hohenfellner, M.; Arif, R.; Karck, M.; Böckler, D.; Probst, P.; Diener, M.; Weigand, M.A.; Dugas, M.; Niklas, C.; Feisst, M.; Klotz, R.; Larmann, J.	Jung-König, Mona (57212767088); Hölzer, Hans Thomas (57222341169); Tenckhoff, Solveig (56685478800); Kumar, Sachin (60094569700); Etheredge, Melanie (59290220300); Schaack, Dominik (57202585519); Hölle, Tobias (57199650891); Schuster, Laura (59701387900); Nusshag, Christian (54880608600); Rath, Mathias (57226367598); Uhl, Christian F. (37082124900); Pianka, Frank (16550734700); Michalski, Christo…	57212767088; 57222341169; 56685478800; 60094569700; 59290220300; 57202585519; 57199650891; 59701387900; 54880608600; 57226367598; 37082124900; 16550734700; 14058481900; 7004130550; 22133596500; 7006019086; 6701845161; 56395034900; 8385955200; 7003343175; 55550317000; 57213598713; 57196038239; 57197546466; 14630765100	Heidelberg Perioperative Deep Data Study (HeiPoDD): study protocol for a prospective cohort study for prediction of complications after high-risk non-cardiac surgery in a German university hospital	2025	BMJ Open	15	9	e098590			2	10.1136/bmjopen-2024-098590	https://www.scopus.com/inward/record.uri?eid=2-s2.0-105015372440&doi=10.1136%2Fbmjopen-2024-098590&partnerID=40&md5=608e7e6358a797a22ebe8401f794d988	Article	Final	All Open Access; Gold Open Access; Green Accepted Open Access; Green Open Access	Scopus	2-s2.0-105015372440
Tane, S.	Tane, Shinya (34882253900)	34882253900	The Future Direction of Artificial-Intelligence-Aided Thoracic Surgery	2025	Annals of Surgical Oncology	32	9		6203	6204	0	10.1245/s10434-025-17831-7	https://www.scopus.com/inward/record.uri?eid=2-s2.0-105010645313&doi=10.1245%2Fs10434-025-17831-7&partnerID=40&md5=a34be05319e8dd3fa2700471b7725349	Editorial	Final	All Open Access; Bronze Open Access	Scopus	2-s2.0-105010645313
Furube, T.; Takeuchi, M.; Kawakubo, H.; Noma, K.; Maeda, N.; Daiko, H.; Ishiyama, K.; Otsuka, K.; Kishimoto, Y.; Koyanagi, K.; Tajima, K.; Matsukawa, Y.; Maeda, Y.; Matsuda, S.; Kitagawa, Y.	Furube, Tasuku (57999153300); Takeuchi, Masashi (7402804201); Kawakubo, Hirofumi (8095002400); Noma, Kazuhiro (8443543400); Maeda, Naoaki (55660473500); Daiko, Hiroyuki (18834456100); Ishiyama, Koshiro (26030525200); Otsuka, Koji (7402087026); Kishimoto, Yutaka (59702031400); Koyanagi, Kazuo (8592512200); Tajima, Kohei (57221314552); Matsukawa, Yuta (59968129200); Maeda, Yusuke (51763987800); Mat…	57999153300; 7402804201; 8095002400; 8443543400; 55660473500; 18834456100; 26030525200; 7402087026; 59702031400; 8592512200; 57221314552; 59968129200; 51763987800; 55831614400; 59944343100	Impact of Artificial Intelligence on the Timing of Recurrent Laryngeal Nerve Recognition during Robot-Assisted Minimally Invasive Esophagectomy	2025	Annals of Surgical Oncology	32	9		6366	6373	3	10.1245/s10434-025-17649-3	https://www.scopus.com/inward/record.uri?eid=2-s2.0-105009351614&doi=10.1245%2Fs10434-025-17649-3&partnerID=40&md5=d5923c300ca888456c5233b63e9a2c3e	Article	Final		Scopus	2-s2.0-105009351614
Furube, T.; Takeuchi, M.; Kawakubo, H.; Matsuda, S.; Kitagawa, Y.	Furube, Tasuku (57999153300); Takeuchi, Masashi (7402804201); Kawakubo, Hirofumi (8095002400); Matsuda, Satoru (55831614400); Kitagawa, Yuko (59944343100)	57999153300; 7402804201; 8095002400; 55831614400; 59944343100	ASO Author Reflections: Can Artificial Intelligence Improve Confidence and Timing in Recurrent Laryngeal Nerve Recognition?	2025	Annals of Surgical Oncology	32	9		6437	6438	0	10.1245/s10434-025-17750-7	https://www.scopus.com/inward/record.uri?eid=2-s2.0-105009331098&doi=10.1245%2Fs10434-025-17750-7&partnerID=40&md5=e77369985d9b879c54d3487c22e42144	Article	Final		Scopus	2-s2.0-105009331098
Kooij, C.D.; Goense, L.; Feike Kingma, B.F.; van Hillegersberg, R.; Ruurda, J.P.	Kooij, Cezanne D. (57219304498); Goense, Lucas (56716272700); Feike Kingma, B. (57196941394); van Hillegersberg, Richard (56216437200); Ruurda, Jelle P. (6602096606)	57219304498; 56716272700; 57196941394; 56216437200; 6602096606	Robot-Assisted Minimally Invasive Esophagectomy: Current Best Practice	2025	Digestive Surgery	42	4		204	212	1	10.1159/000546749	https://www.scopus.com/inward/record.uri?eid=2-s2.0-105010756100&doi=10.1159%2F000546749&partnerID=40&md5=ff0ae0a2e0bc12539851563344836ed7	Review	Final	All Open Access; Green Accepted Open Access; Green Open Access; Hybrid Gold Open Access	Scopus	2-s2.0-105010756100
Bachmann, N.; Ahmadsei, M.; Hürlimann, M.; Gabryś, H.S.; Schmidhalter, D.; Bertholet, J.; Berger, M.D.; Borbély, Y.; Ermiş, E.; Stutz, E.; Shrestha, B.K.; Aebersold, D.M.; Manser, P.; Hemmatazad, H.	Bachmann, Nicolas (57207814933); Ahmadsei, Maiwand (57189625884); Hürlimann, Moritz (59934716200); Gabryś, Hubert Szymon (57194212015); Schmidhalter, Daniel (20436765800); Bertholet, Jenny (57170402500); Berger, Martin D. (56924270500); Borbély, Yves Michael (37029519000); Ermiş, Ekin (56868456700); Stutz, Emanuel (57193201908); Shrestha, Binaya Kumar (56450283800); Aebersold, Daniel Matthias (67…	57207814933; 57189625884; 59934716200; 57194212015; 20436765800; 57170402500; 56924270500; 37029519000; 56868456700; 57193201908; 56450283800; 6701543931; 6603392064; 16232750700	Cone-beam computed tomography-based online adaptive radiotherapy of esophageal cancer in the neoadjuvant setting: Dosimetric analysis, toxicity and treatment response	2025	Radiotherapy and Oncology	209		110981			1	10.1016/j.radonc.2025.110981	https://www.scopus.com/inward/record.uri?eid=2-s2.0-105007516266&doi=10.1016%2Fj.radonc.2025.110981&partnerID=40&md5=952717c848db133170f00d01b1a025a8	Article	Final	All Open Access; Hybrid Gold Open Access	Scopus	2-s2.0-105007516266
Pollmann, L.; Weberskirch, S.; Petry, M.; Kubasch, S.; Pollmann, N.S.; Bormann, E.; Pascher, A.; Juratli, M.; Hoelzen, J.P.	Pollmann, Lukas (57442673700); Weberskirch, Sebastian (57925704100); Petry, Moritz (59905108300); Kubasch, Sebastian (59905601700); Pollmann, Nicola Sariye (58660109100); Bormann, Eike (57195604851); Pascher, Andreas (7004833746); Juratli, Mazen A. (55701912100); Hoelzen, Jens Peter (23990472700)	57442673700; 57925704100; 59905108300; 59905601700; 58660109100; 57195604851; 7004833746; 55701912100; 23990472700	Indocyanine green quantification in full robotic esophagectomy using an unsupervised learning approach	2025	Surgery (United States)	184		109405			1	10.1016/j.surg.2025.109405	https://www.scopus.com/inward/record.uri?eid=2-s2.0-105005579925&doi=10.1016%2Fj.surg.2025.109405&partnerID=40&md5=d8987e478556a6582cabe78345868c29	Article	Final	All Open Access; Hybrid Gold Open Access	Scopus	2-s2.0-105005579925
Wu, H.; Wu, X.; Miao, S.; Cao, G.; Su, H.; Pan, J.; Xu, Y.; Zhou, J.	Wu, Hao (59044930900); Wu, Xiaoli (55714941100); Miao, Shouliang (57205373735); Cao, Guoquan (8987796200); Su, Huang (57404135200); Pan, Jie (57207304123); Xu, Yilun (59281981900); Zhou, Jianwei (59731074700)	59044930900; 55714941100; 57205373735; 8987796200; 57404135200; 57207304123; 59281981900; 59731074700	Deep learning-based prediction of enhanced CT scans for lymph node metastasis in esophageal squamous cell carcinoma	2025	Japanese Journal of Radiology	43	8		1347	1356	1	10.1007/s11604-025-01780-y	https://www.scopus.com/inward/record.uri?eid=2-s2.0-105002351005&doi=10.1007%2Fs11604-025-01780-y&partnerID=40&md5=c84ed08682090e14a89a36c2729d9967	Article	Final		Scopus	2-s2.0-105002351005
Hong, Y.; Wang, H.; Zhang, Q.; Zhang, P.; Cheng, K.; Cao, G.; Zhang, R.; Chen, B.	Hong, Yuan (58765976900); Wang, Hanlin (59528960100); Zhang, Qi (59260440000); Zhang, Peng (58262826100); Cheng, Kang (59513979600); Cao, Guodong (57190970232); Zhang, Renquan (55990078600); Chen, Bo (56167257500)	58765976900; 59528960100; 59260440000; 58262826100; 59513979600; 57190970232; 55990078600; 56167257500	Machine Learning and Deep Learning Hybrid Approach Based on Muscle Imaging Features for Diagnosis of Esophageal Cancer	2025	Diagnostics	15	14	1730			0	10.3390/diagnostics15141730	https://www.scopus.com/inward/record.uri?eid=2-s2.0-105011640454&doi=10.3390%2Fdiagnostics15141730&partnerID=40&md5=cd6de47a66c38d732da0986aaf57f31e	Article	Final	All Open Access; Gold Open Access; Green Accepted Open Access; Green Open Access	Scopus	2-s2.0-105011640454
Matsuda, S.; Irino, T.; Kitagawa, Y.; Okamura, A.; Mayanagi, S.; Booka, E.; Takeuchi, M.; Kitadani, J.; Kanda, M.; Abe, T.; Bamba, T.; Iwatsuki, M.; Kagaya, T.; Kurogochi, T.; Tsubosa, Y.; Kawakubo, H.; Kakeji, Y.; Kono, K.; Watanabe, M.; Takeuchi, H.	Matsuda, Satoru (55831614400); Irino, Tomoyuki (36456640100); Kitagawa, Yuko (59944343100); Okamura, Akihiko (56155262500); Mayanagi, Shuhei (57203947393); Booka, Eisuke (56479110300); Takeuchi, Masashi (7402804201); Kitadani, Junya (56024208900); Kanda, Mitsuro (25227449600); Abe, Tetsuya (40261052500); Bamba, Takeo (12764492200); Iwatsuki, Masaaki (7005149895); Kagaya, Takehiro (57212351960); K…	55831614400; 36456640100; 59944343100; 56155262500; 57203947393; 56479110300; 7402804201; 56024208900; 25227449600; 40261052500; 12764492200; 7005149895; 57212351960; 55363581600; 6603206343; 8095002400; 55403089300; 57202624986; 55502024200; 57194398734	Detection of pathologic complete response using deep neural network-based endoscopic evaluation in patients with esophageal cancer receiving neoadjuvant chemotherapy: a nationwide multicenter retrospective study from 46 Japanese esophageal centers	2025	Esophagus	22	3		322	330	2	10.1007/s10388-025-01130-x	https://www.scopus.com/inward/record.uri?eid=2-s2.0-105003762068&doi=10.1007%2Fs10388-025-01130-x&partnerID=40&md5=ac7536819ba1593875d902336a4e71ce	Article	Final		Scopus	2-s2.0-105003762068
Viswanathan, A.; Ganesh, P.S.; Rajesh Kanna, R.K.	Viswanathan, Akshaya (58923401800); Ganesh, Pitchaipillai Sankar (55170492700); Rajesh Kanna, G. Kanna (57210597665)	58923401800; 55170492700; 57210597665	Letter to the editor regarding the article “learning curve for robot-assisted Mckeown esophagectomy in patients with thoracic esophageal cancer”	2025	European Journal of Surgical Oncology	51	7	109977			0	10.1016/j.ejso.2025.109977	https://www.scopus.com/inward/record.uri?eid=2-s2.0-105001236065&doi=10.1016%2Fj.ejso.2025.109977&partnerID=40&md5=52d73e74152807b22e74703db05e95ae	Letter	Final		Scopus	2-s2.0-105001236065
Huang, C.; Guo, F.; Lin, S.; Dai, Y.; Chen, Q.; Zhang, S.; Xu, X.	Huang, Chen (57407553100); Guo, Fuce (59665660700); Lin, Shengmei (57192995377); Dai, Yongmei (56865020700); Chen, Qianshun (47561177600); Zhang, Shu (57193719847); Xu, Xunyu (7405298336)	57407553100; 59665660700; 57192995377; 56865020700; 47561177600; 57193719847; 7405298336	Attentive feature interaction based persistent homology-augmented network for esophageal cancer lesion detection	2025	Medical Physics	52	6		3927	3939	0	10.1002/mp.17707	https://www.scopus.com/inward/record.uri?eid=2-s2.0-85219546375&doi=10.1002%2Fmp.17707&partnerID=40&md5=1b3d07b2c6296d7e4406448f339710e7	Article	Final		Scopus	2-s2.0-85219546375
Hu, J.; Liu, Q.; He, W.; Wu, J.; Zhang, D.; Sun, C.; Lu, S.; Wang, X.; Shu, Y.	Hu, Junxi (57803510500); Liu, Qingwen (59368976700); He, Wenbo (58963570600); Wu, Jun (58739323100); Zhang, Dong (59761824400); Sun, Chao (55351789900); Lu, Shichun (56640235100); Wang, Xiaolin (55234399200); Shu, Yusheng (24167310200)	57803510500; 59368976700; 58963570600; 58739323100; 59761824400; 55351789900; 56640235100; 55234399200; 24167310200	Automated machine learning model for predicting anastomotic strictures after esophageal cancer surgery: a retrospective cohort study	2025	Surgical Endoscopy	39	6	e074962	3737	3748	0	10.1007/s00464-025-11759-5	https://www.scopus.com/inward/record.uri?eid=2-s2.0-105003958883&doi=10.1007%2Fs00464-025-11759-5&partnerID=40&md5=358c17fd3acf7041b639389549804c97	Article	Final		Scopus	2-s2.0-105003958883
Zhao, Z.; Xie, Y.; Lai, D.; Liang, J.; Okereke, I.C.; Lin, W.	Zhao, Zhengang (58803850300); Xie, Yujie (57208206983); Lai, Dongmei (58805006700); Liang, Jin (58601075800); Okereke, Ikenna C. (8314910200); Lin, Wanli (57222432505)	58803850300; 57208206983; 58805006700; 58601075800; 8314910200; 57222432505	Transcriptome analysis and artificial intelligence for predicting lymph node metastasis of esophageal squamous cell carcinoma	2025	Journal of Thoracic Disease	17	5		3283	3296	0	10.21037/jtd-2025-662	https://www.scopus.com/inward/record.uri?eid=2-s2.0-105007019928&doi=10.21037%2Fjtd-2025-662&partnerID=40&md5=978ee77bd2b958fa8a68ca0bb0c947a2	Article	Final	All Open Access; Gold Open Access; Green Accepted Open Access; Green Open Access	Scopus	2-s2.0-105007019928
Cizmic, A.; Mitra, A.T.; Preukschas, A.A.; Kemper, M.; Melling, N.T.; Mann, O.; Markar, S.; Hackert, T.; Nickel, F.	Cizmic, Amila (57222047357); Mitra, Anuja Tulip (56190840200); Preukschas, Anas Amin (55873647500); Kemper, Marius (57194510062); Melling, Nathaniel T. (16239403600); Mann, Oliver (7003356946); Markar, Sheraz Rehan (25223814300); Hackert, Thilo H. (55984566700); Nickel, Felix X. (35603936500)	57222047357; 56190840200; 55873647500; 57194510062; 16239403600; 7003356946; 25223814300; 55984566700; 35603936500	Artificial intelligence for intraoperative video analysis in robotic-assisted esophagectomy	2025	Surgical Endoscopy	39	5		2774	2783	7	10.1007/s00464-025-11685-6	https://www.scopus.com/inward/record.uri?eid=2-s2.0-105001518238&doi=10.1007%2Fs00464-025-11685-6&partnerID=40&md5=1254f20ed83f690c0727b31a04015112	Review	Final	All Open Access; Green Accepted Open Access; Green Open Access; Hybrid Gold Open Access	Scopus	2-s2.0-105001518238
Liu, S.; Lin, Z.; Huang, Z.; Yu, M.; Lin, Z.; Hu, Z.	Liu, Shun (59753452000); Lin, Zhifeng (57816011600); Huang, Zhimin (58289958100); Yu, Menglin (57810671800); Lin, Zheng (57092858200); Hu, Zhijian (55705487400)	59753452000; 57816011600; 58289958100; 57810671800; 57092858200; 55705487400	Unique Microbial Characterisation of Oesophageal Squamous Cell Carcinoma Patients with Different Dietary Habits Based on Light Gradient Boosting Machine Learning Classifier	2025	Nutrients	17	8	1340			0	10.3390/nu17081340	https://www.scopus.com/inward/record.uri?eid=2-s2.0-105003593349&doi=10.3390%2Fnu17081340&partnerID=40&md5=682806a213fa2ca795b6c990a07043a6	Article	Final	All Open Access; Gold Open Access; Green Accepted Open Access; Green Open Access	Scopus	2-s2.0-105003593349
Li, L.-Q.; Jiao, Y.	Li, Liqun (59712954300); Jiao, Yan (57192704105)	59712954300; 57192704105	Risk and management of adverse events in minimally invasive esophagectomy	2025	World Journal of Experimental Medicine	17	3	103941			1	10.4240/wjgs.v17.i3.103941	https://www.scopus.com/inward/record.uri?eid=2-s2.0-105001352637&doi=10.4240%2Fwjgs.v17.i3.103941&partnerID=40&md5=29a3b91066fe43e96eb76c118f9fa53d	Review	Final	All Open Access; Gold Open Access; Green Accepted Open Access; Green Open Access	Scopus	2-s2.0-105001352637
Xie, B.; Li, T.; Hu, Y.; Xiong, L.; Wang, T.; Liu, F.	Xie, Bihua (59985354200); Li, Tingting (57219614271); Hu, Yang (35621940300); Xiong, Liulin (59985336100); Wang, Tinghua (59910278600); Liu, Fei (57366086400)	59985354200; 57219614271; 35621940300; 59985336100; 59910278600; 57366086400	Epidural Analgesia in Minimally Invasive Esophagectomy: Evidence and Practice; 硬膜外镇痛在微创食管切除术中的应用：证据与实践	2025	Journal of Sichuan University (Medical Science)	56	2		556	562	0	10.12182/20250360102	https://www.scopus.com/inward/record.uri?eid=2-s2.0-105010287987&doi=10.12182%2F20250360102&partnerID=40&md5=69721575f2e9e7e7bbaf4acb0204663a	Review	Final		Scopus	2-s2.0-105010287987
Zhang, Z.; Luo, T.; Yan, M.; Shen, H.; Tao, K.; Zeng, J.; Yuan, J.; Fang, M.; Zheng, J.; Bermejo, I.; Dekker, A.; de Ruysscher, D.; Wee, L.; Zhang, W.; Jiang, Y.; Ji, Y.	Zhang, Zhen (57709970900); Luo, Tianchen (58157016700); Yan, Meng (57895427500); Shen, Haixia (58690534500); Tao, Kaiyi (55268238600); Zeng, Jian (57202065649); Yuan, Jingping (59104804400); Fang, Min (57214632851); Zheng, Jian (59416408000); Bermejo, Íñigo (55616559300); Dekker, Andre L.A.J. (57225379184); de Ruysscher, Dirk K.M. (57220204356); Wee, Leonard S. (57213352753); Zhang, Wencheng (574…	57709970900; 58157016700; 57895427500; 58690534500; 55268238600; 57202065649; 59104804400; 57214632851; 59416408000; 55616559300; 57225379184; 57220204356; 57213352753; 57420141000; 55734854300; 10140525600	Voxel-level radiomics and deep learning for predicting pathologic complete response in esophageal squamous cell carcinoma after neoadjuvant immunotherapy and chemotherapy	2025	Journal for ImmunoTherapy of Cancer	13	3	e011149			14	10.1136/jitc-2024-011149	https://www.scopus.com/inward/record.uri?eid=2-s2.0-105000813434&doi=10.1136%2Fjitc-2024-011149&partnerID=40&md5=738925c52e0d4db2d00f43b12b13bac4	Article	Final	All Open Access; Gold Open Access; Green Accepted Open Access; Green Open Access	Scopus	2-s2.0-105000813434
Kouzu, K.; Tsujimoto, H.; Nearchou, I.P.; Einama, T.; Watanabe, T.; Horiguchi, H.; Kishi, Y.; Tsuda, H.; Ueno, H.	Kouzu, Keita (26031603300); Tsujimoto, Hironori (7102406988); Nearchou, Ines P. (57207981987); Einama, Takahiro (13609968100); Watanabe, Takanori (57216693618); Horiguchi, Hiroyuki (54885939900); Kishi, Yoji (7202095800); Tsuda, Hitoshi (55052473800); Ueno, Hideki (55112308300)	26031603300; 7102406988; 57207981987; 13609968100; 57216693618; 54885939900; 7202095800; 55052473800; 55112308300	Prognostic Impact of Tumor Cell Nuclear Size Assessed by Artificial Intelligence in Esophageal Squamous Cell Carcinoma	2025	Laboratory Investigation	105	3	102221			0	10.1016/j.labinv.2024.102221	https://www.scopus.com/inward/record.uri?eid=2-s2.0-85215071970&doi=10.1016%2Fj.labinv.2024.102221&partnerID=40&md5=a4c3207e06e07c5b321f0a1fc414918f	Article	Final		Scopus	2-s2.0-85215071970
Liu, Y.; Li, R.; Peng, L.; Zhao, A.; Liang, R.; Zhang, S.; Wu, S.	Liu, Yujun (58979968400); Li, Rongkang (59609859900); Peng, Lei (57211009446); Zhao, Anguo (58749511400); Liang, Rui (57220585487); Zhang, Shaohua (58399077800); Wu, Song (57959069700)	58979968400; 59609859900; 57211009446; 58749511400; 57220585487; 58399077800; 57959069700	Critical Insights on the Clinical and Technical Limitations of AI-Assisted Recurrent Laryngeal Nerve Recognition in Esophageal Surgery	2025	Annals of Surgical Oncology	32	3	100861	1694	1695	1	10.1245/s10434-024-16688-6	https://www.scopus.com/inward/record.uri?eid=2-s2.0-85212868523&doi=10.1245%2Fs10434-024-16688-6&partnerID=40&md5=802b281d7cf9658c3636d89e42608c0a	Letter	Final		Scopus	2-s2.0-85212868523
Henckens, S.P.G.; Schuring, N.; van der Aa, D.C.; Harris, A.; Mavroveli, S.; Gruter, A.A.J.; Wagner, M.; Daum, M.; Išgum, I.; Bodenstedt, S.; Speidel, S.; Müllerstich, B.P.; Markar, S.; van Berge Henegouwen, M.I.; Hanna, G.B.; Gisbertz, S.S.	Henckens, Sofie P.G. (57833186400); Schuring, Nannet (57190736238); van der Aa, Dillen C. (58411007300); Harris, Alexander (55362604600); Mavroveli, Stella (20735321600); Gruter, Alexander A.J. (57211453176); Wagner, Martin (56720705200); Daum, Marie T.J. (57912836500); Išgum, Ivana (6507874503); Bodenstedt, Sebastian (38560976600); Speidel, Stefanie (22433983800); Müllerstich, Beat P. (597501343…	57833186400; 57190736238; 58411007300; 55362604600; 20735321600; 57211453176; 56720705200; 57912836500; 6507874503; 38560976600; 22433983800; 59750134300; 25223814300; 57224990771; 59157642000; 9247751500	Assessment of the extent of lymphadenectomy in esophageal cancer surgery in the observational TIGER study: [TIGER-SQA] study protocol	2025	Artificial Intelligence Surgery	5	1		36	45	2	10.20517/ais.2024.47	https://www.scopus.com/inward/record.uri?eid=2-s2.0-105003234845&doi=10.20517%2Fais.2024.47&partnerID=40&md5=ef3473458718b96f02b2b225ec944400	Article	Final	All Open Access; Hybrid Gold Open Access	Scopus	2-s2.0-105003234845
Yasui, A.; Hayashi, Y.; Hinoki, A.; Amano, H.; Shirota, C.; Tainaka, T.; Sumida, W.; Makita, S.; Kano, Y.; Takimoto, A.; Nakagawa, Y.; Maeda, M.; Kato, D.; Gohda, Y.; Liu, J.; Guo, Y.; Mori, K.; Uchida, H.	Yasui, Akihiro (57221232685); Hayashi, Yuuichiro (35187020100); Hinoki, Akinari (57221670514); Amano, Hizuru (53363237900); Shirota, Chiyoe (57226208520); Tainaka, Takahisa (12794153300); Sumida, Wataru (58863147500); Makita, Satoshi (56305195200); Kano, Yoko (57221226431); Takimoto, Aitarou (57220155983); Nakagawa, Youichi (57232372200); Maeda, Takuya (35740897200); Kato, Daiki (57564527500); Go…	57221232685; 35187020100; 57221670514; 53363237900; 57226208520; 12794153300; 58863147500; 56305195200; 57221226431; 57220155983; 57232372200; 35740897200; 57564527500; 57818652700; 58560953200; 57885903800; 55322004600; 26666347800	Developing an Effective Off-the-job Training Model and an Automated Evaluation System for Thoracoscopic Esophageal Atresia Surgery	2025	Journal of Pediatric Surgery	60	2	161615			2	10.1016/j.jpedsurg.2024.06.023	https://www.scopus.com/inward/record.uri?eid=2-s2.0-85199472318&doi=10.1016%2Fj.jpedsurg.2024.06.023&partnerID=40&md5=50981e86550a3211567b392d2b703df8	Article	Final		Scopus	2-s2.0-85199472318
Liu, Q.; Liu, L.; Hu, J.; Hou, J.-Q.; He, W.; Shu, Y.; Wang, X.	Liu, Qingwen (59368976700); Liu, Lin (59497433100); Hu, Junxi (57803510500); Hou, Jiaqi (59296110000); He, Wenbo (58963570600); Shu, Yusheng (24167310200); Wang, Xiaolin (55234399200)	59368976700; 59497433100; 57803510500; 59296110000; 58963570600; 24167310200; 55234399200	Nomogram based on a novel nutritional immune-inflammatory status score to predict postoperative outcomes in esophageal squamous cell carcinoma	2025	World Journal of Gastroenterology	31	4	101749			2	10.3748/wjg.v31.i4.101749	https://www.scopus.com/inward/record.uri?eid=2-s2.0-85213884445&doi=10.3748%2Fwjg.v31.i4.101749&partnerID=40&md5=d06530614198ddad9a27a91e1d052691	Article	Final	All Open Access; Green Accepted Open Access; Green Open Access; Hybrid Gold Open Access	Scopus	2-s2.0-85213884445
Poulos, C.M.; Cassidy, R.; Khatibifar, E.; Holzwanger, E.; Schumacher, L.	Poulos, Constantine M. (57209235961); Cassidy, Ryan (57863332900); Khatibifar, Eamon (59651237800); Holzwanger, Erik Aron (57190807255); Schumacher, Lana Y. (57203653867)	57209235961; 57863332900; 59651237800; 57190807255; 57203653867	The current state of artificial intelligence in robotic esophageal surgery	2025	Mini-invasive Surgery	9		6			0	10.20517/2574-1225.2024.42	https://www.scopus.com/inward/record.uri?eid=2-s2.0-85218808618&doi=10.20517%2F2574-1225.2024.42&partnerID=40&md5=68df1c73be270aa804f52920c7061a0e	Review	Final	All Open Access; Gold Open Access	Scopus	2-s2.0-85218808618
Huo, Z.; Chong, F.; Luo, S.; Tong, N.; Lu, Z.; Zhang, M.; Liu, J.; Xu, H.; Li, N.	Huo, Zhenyu (57652307300); Chong, Feifei (57208565768); Luo, Siyu (59245450300); Tong, Ning (59003025100); Lu, Zongliang (56079462500); Zhang, Mengyuan (57218180293); Liu, Jie (56497800900); Xu, Hongxia (37118224200); Li, Na (57226000296)	57652307300; 57208565768; 59245450300; 59003025100; 56079462500; 57218180293; 56497800900; 37118224200; 57226000296	Utilizing machine learning approaches to investigate the relationship between cystatin C and serious complications in esophageal cancer patients after esophagectomy	2025	Supportive Care in Cancer	33	1	31			2	10.1007/s00520-024-09060-7	https://www.scopus.com/inward/record.uri?eid=2-s2.0-85212236177&doi=10.1007%2Fs00520-024-09060-7&partnerID=40&md5=0b4cc763a69a146122ac98be334831be	Article	Final		Scopus	2-s2.0-85212236177
Nickel, F.; Studier-Fischer, A.; Özdemir, B.; Odenthal, J.; Muller, L.R.; Knoedler, S.; Kowalewski, K.F.; Camplisson, I.; Allers, M.M.; Dietrich, M.; Schmidt, K.; Salg, G.A.; Kenngott, H.G.; Billeter, A.; Gockel, I.; Sagiv, C.; Hadar, O.E.; Gildenblat, J.; Ayala, L.; Seidlitz, S.; Maier-Hein, L.; Müller-Stich, B.P.	Nickel, Felix X. (35603936500); Studier-Fischer, Alexander (57211113390); Özdemir, Berkin (57350276300); Odenthal, Jan (57350276200); Muller, Lucas Raphael (57352049400); Knoedler, Samuel (57790301800); Kowalewski, Karl Friedrich (56909719800); Camplisson, Isabella (57219823839); Allers, Michael M. (57225918841); Dietrich, Maximilian (57197942423); Schmidt, Karsten Daniel (55464617200); Salg, Gab…	35603936500; 57211113390; 57350276300; 57350276200; 57352049400; 57790301800; 56909719800; 57219823839; 57225918841; 57197942423; 55464617200; 57211522689; 23097654000; 6508282710; 6701882791; 57219892587; 59239769300; 57209251885; 57208552321; 57194537520; 22634618600; 14322034300	Optimization of anastomotic technique and gastric conduit perfusion with hyperspectral imaging and machine learning in an experimental model for minimally invasive esophagectomy	2025	European Journal of Surgical Oncology	51	1	106908			10	10.1016/j.ejso.2023.04.007	https://www.scopus.com/inward/record.uri?eid=2-s2.0-85153508009&doi=10.1016%2Fj.ejso.2023.04.007&partnerID=40&md5=189547183f27b4b4cc74806495055a5d	Article	Final		Scopus	2-s2.0-85153508009
Kouzu, K.; Tsujimoto, H.; Nearchou, I.P.; Einama, T.; Kajiwara, Y.; Watanabe, T.; Koga, M.; Tsuru, T.; Horiguchi, H.; Yaguchi, Y.; Kishi, Y.; Tsuda, H.; Ueno, H.	Kouzu, Keita (26031603300); Tsujimoto, Hironori (7102406988); Nearchou, Ines P. (57207981987); Einama, Takahiro (13609968100); Kajiwara, Yoshiki (14031719300); Watanabe, Takanori (57216693618); Koga, Makiko (57316764600); Tsuru, Tomohiro (57218800130); Horiguchi, Hiroyuki (54885939900); Yaguchi, Yoshihisa (8608282800); Kishi, Yoji (7202095800); Tsuda, Hitoshi (55052473800); Ueno, Hideki (55112308…	26031603300; 7102406988; 57207981987; 13609968100; 14031719300; 57216693618; 57316764600; 57218800130; 54885939900; 8608282800; 7202095800; 55052473800; 55112308300	AI-driven spatial mapping of myxoid stroma and tumor-infiltrating lymphocytes in esophageal squamous cell carcinoma	2025	Esophagus						0	10.1007/s10388-025-01174-z	https://www.scopus.com/inward/record.uri?eid=2-s2.0-105023133651&doi=10.1007%2Fs10388-025-01174-z&partnerID=40&md5=8f59ae23f8cfe3d7284c82e79f2040a0	Article	aip		Scopus	2-s2.0-105023133651
A.toneev, E.A.; Pikin, O.V.; Shagdaleev, R.F.	A.toneev, Evgeniy (57208061800); Pikin, Oleg V. (9744430400); Shagdaleev, Roman F. (59204002800)	57208061800; 9744430400; 59204002800	Prediction of cervical anastomosis failure after McKeown esophagectomy; Прогнозирование несостоятельности швов шейного анастомоза после эзофагэктомии по McKeown	2025	Pirogov Russian Journal of Surgery		10		63	72	0	10.17116/hirurgia202510163	https://www.scopus.com/inward/record.uri?eid=2-s2.0-105020480881&doi=10.17116%2Fhirurgia202510163&partnerID=40&md5=eb99a2a4bf025aaca2597e51925e3bd5	Article	Final		Scopus	2-s2.0-105020480881
Shi, J.; Tang, S.; Shen, C.; Xu, D.; Tian, W.Z.; Xu, Z.	Shi, Junjie (60158928900); Tang, Sujie (60158762300); Shen, Cheng (57360223100); Xu, Dafu (57206958846); Tian, Wenze (57207223183); Xu, Zhiyun (57219862908)	60158928900; 60158762300; 57360223100; 57206958846; 57207223183; 57219862908	The role of nutritional and inflammatory markers in predicting postoperative complications after esophagectomy for esophageal squamous cell carcinoma: mechanisms, clinical applications, and future perspectives	2025	Frontiers in Surgery	12		1671783			0	10.3389/fsurg.2025.1671783	https://www.scopus.com/inward/record.uri?eid=2-s2.0-105019959743&doi=10.3389%2Ffsurg.2025.1671783&partnerID=40&md5=c85efd680cbfc1caecb58ad2b4fe0f0b	Review	Final	All Open Access; Gold Open Access; Green Accepted Open Access; Green Open Access	Scopus	2-s2.0-105019959743
Shinozaki, Y.; Ishida, H.; Kaneno, T.; Takaya, E.; Kobayashi, T.; Taniyama, Y.; Sato, C.; Okamoto, H.; Ozawa, Y.; Ueda, T.; Kamei, T.	Shinozaki, Yasuharu (57472236300); Ishida, Hirotaka (56540606900); Kaneno, Tomofumi (57865224700); Takaya, Eichi (57204035319); Kobayashi, Tomoya (59500192600); Taniyama, Yusuke (24336898300); Sato, Chiaki (55581367000); Okamoto, Hiroshi (20135441300); Ozawa, Yohei (55607867700); Ueda, Takuya (35321568200); Kamei, Takashi (36477498700)	57472236300; 56540606900; 57865224700; 57204035319; 59500192600; 24336898300; 55581367000; 20135441300; 55607867700; 35321568200; 36477498700	Utility of multimodal deep learning model to diagnose lymph node metastasis in esophageal cancer using computed tomography and positron emission tomography images	2025	Surgery Today						0	10.1007/s00595-025-03152-5	https://www.scopus.com/inward/record.uri?eid=2-s2.0-105019232215&doi=10.1007%2Fs00595-025-03152-5&partnerID=40&md5=b77bb6623b486d0bb2bf88fab682629c	Article	aip	All Open Access; Hybrid Gold Open Access	Scopus	2-s2.0-105019232215
de Jong, R.; Li, Y.; van Jaarsveld, R.; Kuiper, G.; van Hillegersberg, R.; Ruurda, J.P.; Pluim, J.; Breeuwer, M.; Al Khalil, Y.	de Jong, Ronald L.P.D. (59260996500); Li, Yiping (59260819700); van Jaarsveld, Romy C. (57195613762); Kuiper, Gino M. (57221393157); van Hillegersberg, Richard (56216437200); Ruurda, Jelle P. (6602096606); Pluim, Josien P.W. (6701614327); Breeuwer, Marcel M. (7004252845); Al Khalil, Yasmina (57513053600)	59260996500; 59260819700; 57195613762; 57221393157; 56216437200; 6602096606; 6701614327; 7004252845; 57513053600	Do segmentation metrics reflect clinical reality? A surgeon-centered evaluation in robot-assisted minimally invasive esophagectomy	2025	Surgical Endoscopy						0	10.1007/s00464-025-12266-3	https://www.scopus.com/inward/record.uri?eid=2-s2.0-105018316079&doi=10.1007%2Fs00464-025-12266-3&partnerID=40&md5=7f13705fc3273b9455e26709a01458b2	Article	aip	All Open Access; Hybrid Gold Open Access	Scopus	2-s2.0-105018316079
Wang, X.; Tan, W.; Sheng, H.; Zhou, W.; Zheng, H.; Huang, K.; Lin, J.; Guo, S.; Mao, M.	Wang, Xueping (56681254300); Tan, Wencheng (57199407396); Sheng, Hui (57020846400); Zhou, Wenjia (60121063600); Zheng, Hailin (58311094100); Huang, Kewei (57804387000); Lin, Jinfei (57208758706); Guo, Songhe (57191380691); Mao, Minjie (57190305282)	56681254300; 57199407396; 57020846400; 60121063600; 58311094100; 57804387000; 57208758706; 57191380691; 57190305282	An interpretable machine learning model using multimodal pretreatment features predicts pathological complete response to neoadjuvant immunochemotherapy in esophageal squamous cell carcinoma	2025	Frontiers in Immunology	16		1660897			0	10.3389/fimmu.2025.1660897	https://www.scopus.com/inward/record.uri?eid=2-s2.0-105017498360&doi=10.3389%2Ffimmu.2025.1660897&partnerID=40&md5=5c8baa36829bb2aa4af13f1b15058354	Article	Final	All Open Access; Gold Open Access; Green Accepted Open Access; Green Open Access	Scopus	2-s2.0-105017498360
Liu, J.; Zhang, M.; Zhu, M.; Tan, S.; Luo, X.; Liu, J.; Zeng, H.	Liu, Jinlin (60104099500); Zhang, Min (60103803900); Zhu, Min (59808667600); Tan, Simin (60104456400); Luo, Xuefeng (60104066600); Liu, Jia (60068070100); Zeng, Hai (57205578848)	60104099500; 60103803900; 59808667600; 60104456400; 60104066600; 60068070100; 57205578848	Comparative analysis of diagnostic techniques and treatment modalities for early-stage esophageal carcinoma: a comprehensive review	2025	Frontiers in Oncology	15		1650965			0	10.3389/fonc.2025.1650965	https://www.scopus.com/inward/record.uri?eid=2-s2.0-105016362641&doi=10.3389%2Ffonc.2025.1650965&partnerID=40&md5=78c073bee3ffc53c1b1bf1b1eaf6be0e	Review	Final	All Open Access; Gold Open Access; Green Accepted Open Access; Green Open Access	Scopus	2-s2.0-105016362641
Xie, S.-H.; Xu, H.; Zhang, H.; Xu, J.-X.; Huang, S.-J.; Liu, W.; Tang, Z.-L.; Xu, R.-Y.; Ke, S.-K.; Xie, J.-B.; Feng, Q.-Y.; Kang, M.	Xie, Shuhan (57431521400); Xu, Hui (57825632800); Zhang, Hai (57222427594); Xu, Jinxin (57966692600); Huang, Shijie (57224795543); Liu, Wenyi (57219200877); Tang, Zilu (58890739100); Xu, Rongyu (56927313700); Ke, Sunkui (56188365000); Xie, Jinbiao (55478240300); Feng, Qingyi (59238337700); Kang, Mingqiang (24729441400)	57431521400; 57825632800; 57222427594; 57966692600; 57224795543; 57219200877; 58890739100; 56927313700; 56188365000; 55478240300; 59238337700; 24729441400	Application of machine learning based on habitat imaging and vision transformer to predict treatment response of locally advanced esophageal squamous cell carcinoma following neoadjuvant chemoimmunotherapy: a multi-center study	2025	Frontiers in Immunology	16		1603249			0	10.3389/fimmu.2025.1603249	https://www.scopus.com/inward/record.uri?eid=2-s2.0-105013642518&doi=10.3389%2Ffimmu.2025.1603249&partnerID=40&md5=77a5d11647d4c370825db6712c79066f	Article	Final	All Open Access; Gold Open Access; Green Accepted Open Access; Green Open Access	Scopus	2-s2.0-105013642518
Voigt, K.-E.; Gockel, I.	Voigt, Kerstin Evelyne (60007088000); Gockel, Ines (6701882791)	60007088000; 6701882791	Artificial oesophagus – a new technology for oesophageal surgery	2025	Journal of Medical Engineering and Technology	49	6		207	215	0	10.1080/03091902.2025.2511836	https://www.scopus.com/inward/record.uri?eid=2-s2.0-105011145612&doi=10.1080%2F03091902.2025.2511836&partnerID=40&md5=e245a76467b668936a27bbf139a93db8	Article	Final		Scopus	2-s2.0-105011145612
Lin, Z.; He, H.; Yan, M.; Chen, X.; Chen, H.; Ke, J.	Lin, Zhenmeng (55985201900); He, Hao (55277117300); Yan, Mingfang (57478505500); Chen, Xiamei (59415321300); Chen, Hanshen (57387941900); Ke, Jianfang (57893810300)	55985201900; 55277117300; 57478505500; 59415321300; 57387941900; 57893810300	Machine learning and the nomogram as the accurate tools for predicting postoperative malnutrition risk in esophageal cancer patients	2025	Frontiers in Nutrition	12		1606470			1	10.3389/fnut.2025.1606470	https://www.scopus.com/inward/record.uri?eid=2-s2.0-105009605918&doi=10.3389%2Ffnut.2025.1606470&partnerID=40&md5=ee0154c23b441023c9d4d2b5bdbee8b6	Article	Final	All Open Access; Gold Open Access; Green Accepted Open Access; Green Open Access	Scopus	2-s2.0-105009605918
			3rd International Workshop IFToMM for Sustainable Development Goals, I4SDG 2025	2025	Mechanisms and Machine Science	179					0		https://www.scopus.com/inward/record.uri?eid=2-s2.0-105008415158&partnerID=40&md5=2aa9b660c0cbb0f2d0403b49acae478e	Conference review	Final		Scopus	2-s2.0-105008415158
			3rd International Workshop IFToMM for Sustainable Development Goals, I4SDG 2025	2025	Mechanisms and Machine Science	180					0		https://www.scopus.com/inward/record.uri?eid=2-s2.0-105006906192&partnerID=40&md5=95c01fcf1de86a88487ab2c0c88b0f12	Conference review	Final		Scopus	2-s2.0-105006906192
Li, Y.; van Jaarsveld, R.; de Jong, R.; Bongers, J.; Kuiper, G.; van Hillegersberg, R.; Ruurda, J.P.; Breeuwer, M.; Al Khalil, Y.	Li, Yiping (59260819700); van Jaarsveld, Romy C. (57195613762); de Jong, Ronald L.P.D. (59260996500); Bongers, Jasper (59487670400); Kuiper, Gino M. (57221393157); van Hillegersberg, Richard (56216437200); Ruurda, Jelle P. (6602096606); Breeuwer, Marcel M. (7004252845); Al Khalil, Yasmina (57513053600)	59260819700; 57195613762; 59260996500; 59487670400; 57221393157; 56216437200; 6602096606; 7004252845; 57513053600	Benchmarking and Enhancing Surgical Phase Recognition Models for Robot-Assisted Esophagectomy	2025	Progress in Biomedical Optics and Imaging - Proceedings of SPIE	13408		134080T			1	10.1117/12.3040084	https://www.scopus.com/inward/record.uri?eid=2-s2.0-105005960781&doi=10.1117%2F12.3040084&partnerID=40&md5=a6b282117cfe64f6625e51057d8ed53e	Conference paper	Final	All Open Access; Gold Open Access	Scopus	2-s2.0-105005960781
de Jong, R.; Al Khalil, Y.; Jaspers, T.J.M.; van Jaarsveld, R.; Kuiper, G.; Li, Y.; van Hillegersberg, R.; Ruurda, J.P.; Breeuwer, M.; van der Sommen, F.	de Jong, Ronald L.P.D. (59260996500); Al Khalil, Yasmina (57513053600); Jaspers, T. J.M. (57834131900); van Jaarsveld, Romy C. (57195613762); Kuiper, Gino M. (57221393157); Li, Yiping (59260819700); van Hillegersberg, Richard (56216437200); Ruurda, Jelle P. (6602096606); Breeuwer, Marcel M. (7004252845); van der Sommen, Fons (6507741535)	59260996500; 57513053600; 57834131900; 57195613762; 57221393157; 59260819700; 56216437200; 6602096606; 7004252845; 6507741535	Benchmarking Pretrained Attention-based Models for Real-Time Recognition in Robot-Assisted Esophagectomy	2025	Progress in Biomedical Optics and Imaging - Proceedings of SPIE	13408		1340810			1	10.1117/12.3045187	https://www.scopus.com/inward/record.uri?eid=2-s2.0-105005945481&doi=10.1117%2F12.3045187&partnerID=40&md5=863f997fa8a69dc5243dd3b1e6b24687	Conference paper	Final	All Open Access; Gold Open Access	Scopus	2-s2.0-105005945481
Guo, F.; Huang, C.; Lin, S.; Dai, Y.; Chen, Q.; Zhang, S.; Xu, X.	Guo, Fuce (59665660700); Huang, Chen (57407553100); Lin, Shengmei (57192995377); Dai, Yongmei (56865020700); Chen, Qianshun (47561177600); Zhang, Shu (57193719847); Xu, Xunyu (7405298336)	59665660700; 57407553100; 57192995377; 56865020700; 47561177600; 57193719847; 7405298336	Survival Prediction of Esophageal Cancer Using 3D CT Imaging: A Context-Aware Approach With Non-Local Feature Aggregation and Graph-Based Spatial Interaction	2025	IEEE Journal of Translational Engineering in Health and Medicine	13			202	213	0	10.1109/JTEHM.2025.3562724	https://www.scopus.com/inward/record.uri?eid=2-s2.0-105003546209&doi=10.1109%2FJTEHM.2025.3562724&partnerID=40&md5=fffdcf951edcc9176640d98fda7fcf9a	Article	Final	All Open Access; Gold Open Access; Green Accepted Open Access; Green Open Access	Scopus	2-s2.0-105003546209
Liu, H.; Bai, Y.; Wang, Z.; Yin, S.; Gong, C.; Wang, B.	Liu, Hui (57830424100); Bai, Yinpu (59401449300); Wang, Zhidong (58384240000); Yin, Shi (57190382693); Gong, Cheng (58778183600); Wang, Bin (58741800900)	57830424100; 59401449300; 58384240000; 57190382693; 58778183600; 58741800900	Multimodal deep learning for predicting PD-L1 biomarker and clinical immunotherapy outcomes of esophageal cancer	2025	Frontiers in Immunology	16		1540013			4	10.3389/fimmu.2025.1540013	https://www.scopus.com/inward/record.uri?eid=2-s2.0-105000866892&doi=10.3389%2Ffimmu.2025.1540013&partnerID=40&md5=c982fc009bb19f62c9154ab5244edacf	Article	Final	All Open Access; Gold Open Access; Green Accepted Open Access; Green Open Access	Scopus	2-s2.0-105000866892
Furube, T.; Takeuchi, M.; Kawakubo, H.; Matsuda, S.; Kitagawa, Y.	Furube, Tasuku (57999153300); Takeuchi, Masashi (7402804201); Kawakubo, Hirofumi (8095002400); Matsuda, Satoru (55831614400); Kitagawa, Yuko (59944343100)	57999153300; 7402804201; 8095002400; 55831614400; 59944343100	ASO Author Reflections: Can Artificial Intelligence Assist in the Recognition of Recurrent Laryngeal Nerve During Robot-Assisted Minimally Invasive Esophagectomy?	2024	Annals of Surgical Oncology	31	13		9054	9055	1	10.1245/s10434-024-16273-x	https://www.scopus.com/inward/record.uri?eid=2-s2.0-85205306134&doi=10.1245%2Fs10434-024-16273-x&partnerID=40&md5=9ad93d5cbfb8567d5ce432c75fd64bf9	Article	Final		Scopus	2-s2.0-85205306134
Ou, J.; Zhou, H.-Y.; Qin, H.-L.; Wang, Y.-S.; Gou, Y.-Q.; Luo, H.; Zhang, X.-M.; Chen, T.-W.	Ou, Jing (57202036792); Zhou, Haiying (55716791300); Qin, Huilin (59342087500); Wang, Yuesu (58997031800); Gou, Yueqin (59342637200); Luo, Hui (58665409900); Zhang, Xiaoming (57218444315); Chen, Tianwu (57206650603)	57202036792; 55716791300; 59342087500; 58997031800; 59342637200; 58665409900; 57218444315; 57206650603	Baseline CT radiomics features to predict pathological complete response of advanced esophageal squamous cell carcinoma treated with neoadjuvant chemotherapy using paclitaxel and cisplatin	2024	European Journal of Radiology	181		111763			2	10.1016/j.ejrad.2024.111763	https://www.scopus.com/inward/record.uri?eid=2-s2.0-85204884891&doi=10.1016%2Fj.ejrad.2024.111763&partnerID=40&md5=d6822ca07f139cf33f2b7e037d8d4f54	Article	Final		Scopus	2-s2.0-85204884891
Furube, T.; Takeuchi, M.; Kawakubo, H.; Noma, K.; Maeda, N.; Daiko, H.; Ishiyama, K.; Otsuka, K.; Sato, Y.; Koyanagi, K.; Tajima, K.; Garcia, R.N.; Maeda, Y.; Matsuda, S.; Kitagawa, Y.	Furube, Tasuku (57999153300); Takeuchi, Masashi (7402804201); Kawakubo, Hirofumi (8095002400); Noma, Kazuhiro (8443543400); Maeda, Naoaki (55660473500); Daiko, Hiroyuki (18834456100); Ishiyama, Koshiro (26030525200); Otsuka, Koji (7402087026); Sato, Yoshihito (59323623100); Koyanagi, Kazuo (8592512200); Tajima, Kohei (57221314552); Garcia, Rodrigo Nicida (57218828153); Maeda, Yusuke (51763987800)…	57999153300; 7402804201; 8095002400; 8443543400; 55660473500; 18834456100; 26030525200; 7402087026; 59323623100; 8592512200; 57221314552; 57218828153; 51763987800; 55831614400; 59944343100	Usefulness of an Artificial Intelligence Model in Recognizing Recurrent Laryngeal Nerves During Robot-Assisted Minimally Invasive Esophagectomy	2024	Annals of Surgical Oncology	31	13		9344	9351	13	10.1245/s10434-024-16157-0	https://www.scopus.com/inward/record.uri?eid=2-s2.0-85203708656&doi=10.1245%2Fs10434-024-16157-0&partnerID=40&md5=d5c7f98bb7ca1124a49953cd3b166fc1	Article	Final		Scopus	2-s2.0-85203708656
Klontzas, M.E.; Ri, M.; Koltsakis, E.; Stenqvist, E.; Kalarakis, G.; Boström, E.; Kechagias, A.; Schizas, D.; Rouvelas, I.; Tzortzakakis, A.	Klontzas, Michail E. (55908171800); Ri, Motonari (56779871700); Koltsakis, Emmanouil (57226312731); Stenqvist, Erik (59194652500); Kalarakis, Georgios (57203654901); Boström, Erik (59194835800); Kechagias, Aristotelis (22985131100); Schizas, Dimitrios N. (35559564700); Rouvelas, Ioannis (9243569600); Tzortzakakis, Antonios (57193544916)	55908171800; 56779871700; 57226312731; 59194652500; 57203654901; 59194835800; 22985131100; 35559564700; 9243569600; 57193544916	Prediction of Anastomotic Leakage in Esophageal Cancer Surgery: A Multimodal Machine Learning Model Integrating Imaging and Clinical Data	2024	Academic Radiology	31	12		4878	4885	7	10.1016/j.acra.2024.06.026	https://www.scopus.com/inward/record.uri?eid=2-s2.0-85197028764&doi=10.1016%2Fj.acra.2024.06.026&partnerID=40&md5=6ac37b85632fba437c789f6f9de900c2	Article	Final	All Open Access; Hybrid Gold Open Access	Scopus	2-s2.0-85197028764
Xue, T.; Wan, X.; Zhou, T.; Zou, Q.; Ma, C.; Chen, J.	Xue, Ting (57392174000); Wan, Xinyi (59010155000); Zhou, Taohu (58162036900); Zou, Qin (57553818300); Ma, Chao (48662206500); Chen, Jieqiong (59009545600)	57392174000; 59010155000; 58162036900; 57553818300; 48662206500; 59009545600	Potential value of CT-based comprehensive nomogram in predicting occult lymph node metastasis of esophageal squamous cell paralaryngeal nerves: a two-center study	2024	Journal of Translational Medicine	22	1	399			3	10.1186/s12967-024-05217-4	https://www.scopus.com/inward/record.uri?eid=2-s2.0-85191779991&doi=10.1186%2Fs12967-024-05217-4&partnerID=40&md5=253d31fb1d88527956c6b4fafaa2abff	Article	Final	All Open Access; Gold Open Access; Green Accepted Open Access; Green Open Access	Scopus	2-s2.0-85191779991
Liu, Y.; Wang, Y.; Wang, X.; Xue, L.; Zhang, H.; Ma, Z.; Deng, H.; Yang, Z.; Sun, X.; Men, Y.; Ye, F.; Men, K.; Qin, J.; Bi, N.; Wang, Q.; Hui, Z.	Liu, Yunsong (57301969900); Wang, Yi (56107570400); Wang, Xin (57220936124); Xue, Liyan (7201872047); Zhang, Huan (59522479600); Ma, Zeliang (57218678880); Deng, Heping (57188715674); Yang, Zhaoyang (57218772539); Sun, Xujie (57377082000); Men, Yu (57189067712); Ye, Feng (57207407562); Men, Kuo (36464032300); Qin, Jianjun (7402896368); Bi, Nan (8912611100); Wang, Qifeng (57877169300); Hui, Zhougu…	57301969900; 56107570400; 57220936124; 7201872047; 59522479600; 57218678880; 57188715674; 57218772539; 57377082000; 57189067712; 57207407562; 36464032300; 7402896368; 8912611100; 57877169300; 8420909700	MR radiomics predicts pathological complete response of esophageal squamous cell carcinoma after neoadjuvant chemoradiotherapy: a multicenter study	2024	Cancer Imaging	24	1	16			17	10.1186/s40644-024-00659-x	https://www.scopus.com/inward/record.uri?eid=2-s2.0-85182868241&doi=10.1186%2Fs40644-024-00659-x&partnerID=40&md5=f6d76d2adb148e3d3f16b8e6201fefe5	Article	Final	All Open Access; Gold Open Access; Green Accepted Open Access; Green Open Access	Scopus	2-s2.0-85182868241
Abou Chaar, M.K.; Grigsby-Rocca, G.; Huang, M.; Blackmon, S.H.	Abou Chaar, Mohamad K. (57193643485); Grigsby-Rocca, Giovanna (58643837200); Huang, Ming (60054460000); Blackmon, Shanda Haley (56746518400)	57193643485; 58643837200; 60054460000; 56746518400	ChatGPT vs Expert-Guided Care Pathways for Postesophagectomy Symptom Management	2024	Annals of Thoracic Surgery Short Reports	2	4		674	679	2	10.1016/j.atssr.2024.06.007	https://www.scopus.com/inward/record.uri?eid=2-s2.0-105013666070&doi=10.1016%2Fj.atssr.2024.06.007&partnerID=40&md5=ab2470a62483c3eef978a736f048a8a4	Article	Final	All Open Access; Gold Open Access; Green Accepted Open Access; Green Open Access	Scopus	2-s2.0-105013666070
Koch, A.D.	Koch, Arjun Dave (27567827700)	27567827700	Barrett's early cancerShould we abandon piecemeal resections?	2024	Endoscopy	57	3		208	209	0	10.1055/a-2471-4416	https://www.scopus.com/inward/record.uri?eid=2-s2.0-85210758707&doi=10.1055%2Fa-2471-4416&partnerID=40&md5=3be56ef17908e8023a29c1b72fe5c055	Editorial	Final		Scopus	2-s2.0-85210758707
Pérez-Quintero, R.; Bruna-Esteban, M.; Serrano-López, A.J.; Torrado, C.A.; Morote, S.C.; Lara, C.D.; Cabrera, J.T.; Savall, E.G.; Díaz, J.C.T.; Mozos, F.L.; López, R.G.; Riveiro, M.R.; Villahoz, E.R.; Alvarez, L.J.; Irañeta, M.D.V.; Fabregat, A.H.; Fernández, C.M.; Acosta-Mérida, M.A.A.; Elvira, E.F.; Lavilla, M.D.C.; Manchado, F.P.; Moya, C.S.; Carrillo, R.R.; Bataller, A.R.; Navarro, E.M.; Nebr…	Pérez-Quintero, Rocío (57216913333); Bruna-Esteban, Marcos (16205242200); Serrano-López, Antonio J. (7102040210); Torrado, Cristina Alegre (59388720600); Morote, Silvia Carbonell (57188807470); Lara, Carlos Díaz (59388883700); Cabrera, Jennifer Triguero (58632758800); Savall, Elisenda Garsot (25637548900); Díaz, Jean Carlos Trujillo (59388692000); Mozos, Fernando López (26431486000); López, Rocío…	57216913333; 16205242200; 7102040210; 59388720600; 57188807470; 59388883700; 58632758800; 25637548900; 59388692000; 26431486000; 58993128800; 57219875683; 45661862900; 58484255500; 59388447900; 59388776600; 55814297100; 14031217200; 60230658600; 59388858500; 59388529900; 59388614900; 58294688000; 59388776700; 59388448000; 59388615000; 59388776800; 59388615100; 59388530000; 57214334310; 5580662310…	PROFUGO study protocol: Predictive model for the early diagnosis of anastomotic leak after esophagectomy and gastrectomy; Protocolo del estudio PROFUGO: Modelo PRedictivO para el Diagnóstico Precoz de la FUGa anastomótica tras esofaguectomía y gastrectomía	2024	Cirugia Espanola	102	11		624	629	0	10.1016/j.ciresp.2024.06.010	https://www.scopus.com/inward/record.uri?eid=2-s2.0-85207732005&doi=10.1016%2Fj.ciresp.2024.06.010&partnerID=40&md5=b2ffc3aa8b2fe2b66f0c727b8757181f	Article	Final		Scopus	2-s2.0-85207732005
Li, X.; Dong, J.; Li, B.; Aimei, O.; Sun, Y.; Wu, X.; Liu, W.; Li, R.; Li, Z.; Yang, Y.	Li, Xindi (57321098300); Dong, Jigang (58886390300); Li, Baosheng (56590663800); Aimei, Ouyang (59459520100); Sun, Yahong (56640049200); Wu, Xia (59459027200); Liu, Wenjuan (59624654200); Li, Ruobing (58283211300); Li, Zhongyuan (58691037500); Yang, Yu (59060419500)	57321098300; 58886390300; 56590663800; 59459520100; 56640049200; 59459027200; 59624654200; 58283211300; 58691037500; 59060419500	Prediction of Neoadjuvant Chemoradiotherapy Sensitivity in Patients With Esophageal Squamous Cell Carcinoma Using CT-Based Radiomics Combined With Clinical Features	2024	Dose-Response	22	4				2	10.1177/15593258241301525	https://www.scopus.com/inward/record.uri?eid=2-s2.0-85211120143&doi=10.1177%2F15593258241301525&partnerID=40&md5=369e14320b8675ceeca6e3a0c026a96d	Article	Final	All Open Access; Gold Open Access; Green Accepted Open Access; Green Open Access	Scopus	2-s2.0-85211120143
Theocharopoulos, C.; Davakis, S.; Ziogas, D.C.; Theocharopoulos, A.; Foteinou, D.; Mylonakis, A.; Katsaros, I.; Gogas, H.; Charalabopoulos, A.	Theocharopoulos, Charalampos (57219352019); Davakis, Spyridon (57192713793); Ziogas, Dimitrios C. (34972465100); Theocharopoulos, Achilleas (59369990700); Foteinou, Dimitra (58296542300); Mylonakis, Adam (58344413800); Katsaros, Ioannis (57202844830); Gogas, H. J. (7004140376); Charalabopoulos, Alexandros Konstantinos (9242656900)	57219352019; 57192713793; 34972465100; 59369990700; 58296542300; 58344413800; 57202844830; 7004140376; 9242656900	Deep Learning for Image Analysis in the Diagnosis and Management of Esophageal Cancer	2024	Cancers	16	19	3285			6	10.3390/cancers16193285	https://www.scopus.com/inward/record.uri?eid=2-s2.0-85206576063&doi=10.3390%2Fcancers16193285&partnerID=40&md5=25088268d93f2c19ddc385fa0452cb96	Review	Final	All Open Access; Gold Open Access; Green Accepted Open Access; Green Open Access	Scopus	2-s2.0-85206576063
Tung, K.H.; Yendamuri, S.; Seastedt, K.P.	Tung, Kaity H. (56069634600); Yendamuri, Sai S. (6603163816); Seastedt, Kenneth Patrick (56569062500)	56069634600; 6603163816; 56569062500	Adoption of the Robotic Platform across Thoracic Surgeries	2024	Journal of Clinical Medicine	13	19	5764			11	10.3390/jcm13195764	https://www.scopus.com/inward/record.uri?eid=2-s2.0-85206341785&doi=10.3390%2Fjcm13195764&partnerID=40&md5=541f4025e9923b332f1a810cea49d857	Review	Final	All Open Access; Gold Open Access; Green Accepted Open Access; Green Open Access	Scopus	2-s2.0-85206341785
Bonavina, L.	Bonavina, Luigi (7004975610)	7004975610	Conversion Surgery in cT4B Esophageal Cancer: Myth or Reality?	2024	Annals of Surgical Oncology	31	10		6354	6356	0	10.1245/s10434-024-15608-y	https://www.scopus.com/inward/record.uri?eid=2-s2.0-85195652712&doi=10.1245%2Fs10434-024-15608-y&partnerID=40&md5=993606135ac665e60ac23dc4106aaa58	Editorial	Final	All Open Access; Bronze Open Access	Scopus	2-s2.0-85195652712
Winter, A.; van de Water, R.P.; Pfitzner, B.; Ibach, M.; Riepe, C.; Ahlborn, R.; Faraj, L.; Krenzien, F.; Dobrindt, E.M.; Raakow, J.; Sauer, I.M.; Arnrich, B.; Beyer, K.; Denecke, C.; Pratschke, J.; Maurer, M.M.	Winter, Axel (57404730000); van de Water, Robin P. (57853997100); Pfitzner, Bjarne (57219179871); Ibach, Marius Jonathan (57231479200); Riepe, Christoph (59046379900); Ahlborn, Robert (35247653100); Faraj, Lara (59157193300); Krenzien, Felix (36668755200); Dobrindt, Eva Maria (57213145276); Raakow, Jonas (56623065000); Sauer, Igor Maximilian (7006292829); Arnrich, Bert (6603173591); Beyer, Kathar…	57404730000; 57853997100; 57219179871; 57231479200; 59046379900; 35247653100; 59157193300; 36668755200; 57213145276; 56623065000; 7006292829; 6603173591; 56203963500; 14919107700; 58045470100; 57204354015	Enhancing Preoperative Outcome Prediction: A Comparative Retrospective Case–Control Study on Machine Learning versus the International Esodata Study Group Risk Model for Predicting 90-Day Mortality in Oncologic Esophagectomy	2024	Cancers	16	17	3000			0	10.3390/cancers16173000	https://www.scopus.com/inward/record.uri?eid=2-s2.0-85204142307&doi=10.3390%2Fcancers16173000&partnerID=40&md5=2beac48583d2156cc5bece20e3ac1beb	Article	Final	All Open Access; Gold Open Access; Green Accepted Open Access; Green Open Access	Scopus	2-s2.0-85204142307
Choi, J.D.W.; Shepherd, T.; Cao, A.; El-Khoury, T.; Pathma-Nathan, N.; Toh, J.W.T.	Choi, Joseph Do Woong (56729298200); Shepherd, Talia (57195338031); Cao, Amy Millicent Yesheng (56539353400); El-Khoury, Toufic (55248017400); Pathma-Nathan, Nimalan (6506118030); Toh, James Wei Tatt (56549781400)	56729298200; 57195338031; 56539353400; 55248017400; 6506118030; 56549781400	Is centralization for rectal cancer surgery necessary?	2024	Colorectal Disease	26	9		1753	1757	4	10.1111/codi.17119	https://www.scopus.com/inward/record.uri?eid=2-s2.0-85200467121&doi=10.1111%2Fcodi.17119&partnerID=40&md5=0f745d61f4f0a0891fa3d9b7e8949e78	Article	Final	All Open Access; Bronze Open Access	Scopus	2-s2.0-85200467121
Kouzu, K.; Tsujimoto, H.; Imamura, Y.; Kajiwara, Y.; Nearchou, I.P.; Einama, T.; Takamatsu, M.; Haraguchi, I.; Watanabe, T.; Horiguchi, H.; Kishi, Y.; Tsuda, H.; Watanabe, M.; Ueno, H.	Kouzu, Keita (26031603300); Tsujimoto, Hironori (7102406988); Imamura, Yuu (8619187600); Kajiwara, Yoshiki (14031719300); Nearchou, Ines P. (57207981987); Einama, Takahiro (13609968100); Takamatsu, Manabu (37066618900); Haraguchi, Ikumi (57205142256); Watanabe, Takanori (57216693618); Horiguchi, Hiroyuki (54885939900); Kishi, Yoji (7202095800); Tsuda, Hitoshi (55052473800); Watanabe, Masayuki (55…	26031603300; 7102406988; 8619187600; 14031719300; 57207981987; 13609968100; 37066618900; 57205142256; 57216693618; 54885939900; 7202095800; 55052473800; 55502024200; 55112308300	Development and Validation Study of the Prognostic Impact of Deep Learning-Determined Myxoid Stroma After Neoadjuvant Chemotherapy in Patients with Esophageal Squamous Cell Carcinoma	2024	Annals of Surgical Oncology	31	9		6300	6308	3	10.1245/s10434-024-15626-w	https://www.scopus.com/inward/record.uri?eid=2-s2.0-85200339612&doi=10.1245%2Fs10434-024-15626-w&partnerID=40&md5=ddf3159256fe40720e2583b18fd91c34	Article	Final		Scopus	2-s2.0-85200339612
Behrns, K.E.; Wexner, S.D.	Behrns, Kevin E. (7006611111); Wexner, Steven D. (55664955900)	7006611111; 55664955900	Quality Outcomes	2024	Surgery (United States)	176	2		231		0	10.1016/j.surg.2024.06.020	https://www.scopus.com/inward/record.uri?eid=2-s2.0-85198106155&doi=10.1016%2Fj.surg.2024.06.020&partnerID=40&md5=ff36af51d760aab049683e44aac25bcf	Editorial	Final		Scopus	2-s2.0-85198106155
Liu, Y.; Ma, Z.; Bao, Y.; Wang, X.; Men, Y.; Sun, X.; Ye, F.; Men, K.; Qin, J.; Bi, N.; Xue, L.; Hui, Z.	Liu, Yunsong (57301969900); Ma, Zeliang (57218678880); Bao, Yongxing (57603815600); Wang, Xin (57220936124); Men, Yu (57189067712); Sun, Xujie (57377082000); Ye, Feng (57207407562); Men, Kuo (36464032300); Qin, Jianjun (7402896368); Bi, Nan (8912611100); Xue, Liyan (7201872047); Hui, Zhouguang (8420909700)	57301969900; 57218678880; 57603815600; 57220936124; 57189067712; 57377082000; 57207407562; 36464032300; 7402896368; 8912611100; 7201872047; 8420909700	Integrating MR radiomics and dynamic hematological factors predicts pathological response to neoadjuvant chemoradiotherapy in esophageal cancer	2024	Heliyon	10	13	e33702			5	10.1016/j.heliyon.2024.e33702	https://www.scopus.com/inward/record.uri?eid=2-s2.0-85197056362&doi=10.1016%2Fj.heliyon.2024.e33702&partnerID=40&md5=e71e8bbe03419a90d11a7be6e9e13a71	Article	Final	All Open Access; Gold Open Access; Green Final Open Access; Green Open Access	Scopus	2-s2.0-85197056362
de Backer, P.; Simoens, J.; Mestdagh, K.; Hofman, J.; Eckhoff, J.A.; Jobczyk, M.; van Eetvelde, E.; D'Hondt, M.; Moschovas, M.C.; Patel, V.; van Praet, C.; Fuchs, H.F.; Debbaut, C.; Decaestecker, K.; Mottrie, A.	de Backer, Pieter (57224708842); Simoens, Jente (57838339200); Mestdagh, Kenzo (57837963100); Hofman, Jasper (58739434900); Eckhoff, Jennifer A. (57226158337); Jobczyk, Mateusz (57215905780); van Eetvelde, Ellen (55175302900); D'Hondt, Mathieu André (23008209500); Moschovas, Marcio Covas (57200798039); Patel, Vipul R. (8564080000); van Praet, Charles (55355849100); Fuchs, Hans Friedrich (54880091…	57224708842; 57838339200; 57837963100; 58739434900; 57226158337; 57215905780; 55175302900; 23008209500; 57200798039; 8564080000; 55355849100; 54880091000; 36918205400; 24176786000; 6602157982	Privacy-proof Live Surgery Streaming: Development and Validation of a Low-cost, Real-time Robotic Surgery Anonymization Algorithm	2024	Annals of Surgery	280	1		13	20	4	10.1097/SLA.0000000000006245	https://www.scopus.com/inward/record.uri?eid=2-s2.0-85195530932&doi=10.1097%2FSLA.0000000000006245&partnerID=40&md5=ca19379680319342543e77814891e1da	Article	Final	All Open Access; Green Accepted Open Access; Green Open Access; Hybrid Gold Open Access	Scopus	2-s2.0-85195530932
Gao, D.; Wu, Y.-P.; Chen, T.-W.	Gao, Dan (57327727700); Wu, Yuping (57221579843); Chen, Tianwu (57206650603)	57327727700; 57221579843; 57206650603	Review and prospects of new progress in intelligent imaging research on lymph node metastasis in esophageal carcinoma	2024	Meta-Radiology	2	2	100081			0	10.1016/j.metrad.2024.100081	https://www.scopus.com/inward/record.uri?eid=2-s2.0-85203026503&doi=10.1016%2Fj.metrad.2024.100081&partnerID=40&md5=b86d6df3d8cc1f7f0961185ec3f973fa	Review	Final	All Open Access; Gold Open Access	Scopus	2-s2.0-85203026503
Qureshi, A.P.; Chobarporn, T.; Molena, D.	Qureshi, Alia P. (57224716449); Chobarporn, Thitiporn (57219259643); Molena, Daniela A. (6603350248)	57224716449; 57219259643; 6603350248	Evolution of the treatment of esophageal cancer: artificial intelligence and the role of sentinel lymph node assessment in esophageal cancer	2024	Artificial Intelligence Surgery	4	2		68	76	0	10.20517/ais.2023.37	https://www.scopus.com/inward/record.uri?eid=2-s2.0-85197253705&doi=10.20517%2Fais.2023.37&partnerID=40&md5=3a4f3c477b59ab9ccd45f6f6ec43f81b	Note	Final	All Open Access; Hybrid Gold Open Access	Scopus	2-s2.0-85197253705
Han, Y.M.; Yoon, J.H.; Yoo, S.; Chung, S.J.; Lee, J.M.; Choi, J.M.; Jin, E.H.; Seo, J.Y.	Han, Yoomin (56107479200); Yoon, Jeong-hee (57019600700); Yoo, Seokha (55883558900); Chung, Su-jin (55588173100); Lee, Jeongmin (57203727958); Choi, Ji-min (56107088600); Jin, Eunhyo (55490430400); Seo, Ji-yeon (56714464200)	56107479200; 57019600700; 55883558900; 55588173100; 57203727958; 56107088600; 55490430400; 56714464200	Visceral Adipose Tissue Reduction Measured by Deep Neural Network Architecture Improved Reflux Esophagitis Endoscopic Grade	2024	American Journal of Gastroenterology	119	6		1117	1125	1	10.14309/ajg.0000000000002822	https://www.scopus.com/inward/record.uri?eid=2-s2.0-85195228275&doi=10.14309%2Fajg.0000000000002822&partnerID=40&md5=c33b7afffc1c172ec9e1b93c64c01f32	Article	Final		Scopus	2-s2.0-85195228275
Di Pietro, M.; Trudgill, N.J.; Vasileiou, M.; Longcroft-Wheaton, G.; Phillips, A.W.; Gossage, J.; Kaye, P.V.; Foley, K.G.; Crosby, T.; Nelson, S.; Griffiths, H.; Rahman, M.; Ritchie, G.; Crisp, A.; Deed, S.; Primrose, J.N.	Di Pietro, Massimiliano (7007072391); Trudgill, Nigel John (6602603949); Vasileiou, Melina (57214361836); Longcroft-Wheaton, Gaius Richard (19639317000); Phillips, Alexander W. (57190437388); Gossage, James A. (10144295400); Kaye, Philip Victor (12767174700); Foley, Kieran George (55487143700); Crosby, Tom David Lewis (7004174644); Nelson, Sophie (57287691800); Griffiths, Helen (57190301935); Rah…	7007072391; 6602603949; 57214361836; 19639317000; 57190437388; 10144295400; 12767174700; 55487143700; 7004174644; 57287691800; 57190301935; 58977964900; 58401642400; 58978358500; 58978483000; 7005091532	National Institute for Health and Care Excellence (NICE) guidance on monitoring and management of Barrett's oesophagus and stage i oesophageal adenocarcinoma	2024	Gut	73	6		897	909	17	10.1136/gutjnl-2023-331557	https://www.scopus.com/inward/record.uri?eid=2-s2.0-85189889189&doi=10.1136%2Fgutjnl-2023-331557&partnerID=40&md5=816610d4746551aef9582d0dc4fe3d93	Article	Final	All Open Access; Green Accepted Open Access; Green Open Access; Hybrid Gold Open Access	Scopus	2-s2.0-85189889189
Li, Z.; Wang, F.; Zhang, H.; Xie, S.; Peng, L.; Xu, H.; Wang, Y.	Li, Zhiyang (57571714000); Wang, Fuqiang (57200911537); Zhang, Hanlu (57192484980); Xie, Shenglong (57807409700); Peng, Lei (57756760800); Xu, Hui (57195574233); Wang, Yun (56021330400)	57571714000; 57200911537; 57192484980; 57807409700; 57756760800; 57195574233; 56021330400	A radiomics strategy based on CT intra-tumoral and peritumoral regions for preoperative prediction of neoadjuvant chemoradiotherapy for esophageal cancer	2024	European Journal of Surgical Oncology	50	4	108052			3	10.1016/j.ejso.2024.108052	https://www.scopus.com/inward/record.uri?eid=2-s2.0-85186736734&doi=10.1016%2Fj.ejso.2024.108052&partnerID=40&md5=51630567fb2195bf342df738a3eab473	Article	Final	All Open Access; Bronze Open Access	Scopus	2-s2.0-85186736734
Grössmann, N.; Riegelnegg, M.; Gassner, L.; Wild, C.	Grössmann, N. (57194601726); Riegelnegg, Michaela (58867255100); Gassner, Lucia (57222996096); Wild, Claudia (35331205300)	57194601726; 58867255100; 57222996096; 35331205300	Robot-assisted surgery in thoracic and visceral indications: an updated systematic review	2024	Surgical Endoscopy	38	3		1139	1150	6	10.1007/s00464-023-10670-1	https://www.scopus.com/inward/record.uri?eid=2-s2.0-85184273890&doi=10.1007%2Fs00464-023-10670-1&partnerID=40&md5=0e1b0a751074339652d5afcbfb501051	Review	Final	All Open Access; Green Accepted Open Access; Green Open Access; Hybrid Gold Open Access	Scopus	2-s2.0-85184273890
Lin, W.; Si, X.; Zhao, Z.; Chen, F.; Xu, J.; Huang, W.; Lin, J.; Chen, Z.; Huang, Z.	Lin, Weijie (58314175100); Si, Xianzhe (57710200900); Zhao, Zhihuang (59082166300); Chen, Feng (59291502200); Xu, Jie (57491154400); Huang, Wenbo (57211059633); Lin, Jianqing (55929658700); Chen, Zhiyao (55851062200); Huang, Zhijun (57221145321)	58314175100; 57710200900; 59082166300; 59291502200; 57491154400; 57211059633; 55929658700; 55851062200; 57221145321	Applying Untargeted Lipidomics to Evaluate the Efficacy of Combined Neoadjuvant Chemotherapy and Immunotherapy for Esophageal Squamous Carcinoma Treatment	2024	Journal of Proteome Research	23	2		663	672	5	10.1021/acs.jproteome.3c00527	https://www.scopus.com/inward/record.uri?eid=2-s2.0-85182012965&doi=10.1021%2Facs.jproteome.3c00527&partnerID=40&md5=2ff10869a767cceda0a584c4618375ac	Article	Final		Scopus	2-s2.0-85182012965
van de Beld, J.-J.; Crull, D.; Mikhal, J.; Geerdink, J.; Veldhuis, A.; Poel, M.; Kouwenhoven, E.A.	van de Beld, Jorn Jan (58929811200); Crull, David J. (57422944100); Mikhal, Julia (39762481500); Geerdink, Jeroen (57200256008); Veldhuis, Anouk (59664774000); Poel, Mannes (6602776035); Kouwenhoven, Ewout A. (55892582400)	58929811200; 57422944100; 39762481500; 57200256008; 59664774000; 6602776035; 55892582400	Complication Prediction after Esophagectomy with Machine Learning	2024	Diagnostics	14	4	439			5	10.3390/diagnostics14040439	https://www.scopus.com/inward/record.uri?eid=2-s2.0-85187304166&doi=10.3390%2Fdiagnostics14040439&partnerID=40&md5=5de48f2c1760c69699b392ce1acb9d4d	Article	Final	All Open Access; Gold Open Access; Green Accepted Open Access; Green Open Access	Scopus	2-s2.0-85187304166
Schneider, M.A.	Schneider, Marcel Andre (56655229400)	56655229400	Best of general and upper GI surgery in 2023	2024	BJS Open	8	1	zrae002			0	10.1093/bjsopen/zrae002	https://www.scopus.com/inward/record.uri?eid=2-s2.0-85183335786&doi=10.1093%2Fbjsopen%2Fzrae002&partnerID=40&md5=a21a83fc36edb4d9dc959dea5fcfc430	Editorial	Final	All Open Access; Gold Open Access; Green Accepted Open Access; Green Open Access	Scopus	2-s2.0-85183335786
Hidaka, T.; Miyamoto, S.; Furuse, K.; Oshima, A.; Matsuura, K.; Higashino, T.	Hidaka, Takeaki (57218362326); Miyamoto, Shimpei (7402877001); Furuse, Kiichi (57216824292); Oshima, Azusa (37762114700); Matsuura, Kazuto (7401552902); Higashino, Takuya (7005648657)	57218362326; 7402877001; 57216824292; 37762114700; 7401552902; 7005648657	Machine learning approach to predict tracheal necrosis after total pharyngolaryngectomy	2024	Head and Neck	46	2		408	416	1	10.1002/hed.27598	https://www.scopus.com/inward/record.uri?eid=2-s2.0-85179319718&doi=10.1002%2Fhed.27598&partnerID=40&md5=21dde4d6bf3c85ef71c9e81fb52ae11c	Article	Final		Scopus	2-s2.0-85179319718
Liu, Y.; Zhao, S.; Shang, X.; Shen, W.; Du, W.; Zhou, N.	Liu, Yuan (57215927668); Zhao, Songyun (57929940400); Shang, Xingchen (59466320300); Shen, Wei (57026780600); Du, Wenyi (58183503900); Zhou, Ning (57206982387)	57215927668; 57929940400; 59466320300; 57026780600; 58183503900; 57206982387	Identification of intraoperative hypoxemia and hypoproteinemia as prognostic indicators in anastomotic leakage post-radical gastrectomy: an 8-year multicenter study utilizing machine learning techniques	2024	Frontiers in Oncology	14		1471137			0	10.3389/fonc.2024.1471137	https://www.scopus.com/inward/record.uri?eid=2-s2.0-85211639524&doi=10.3389%2Ffonc.2024.1471137&partnerID=40&md5=d7aa63150fd059a588eaf0741593846f	Article	Final	All Open Access; Gold Open Access; Green Accepted Open Access; Green Open Access	Scopus	2-s2.0-85211639524
Baliga, S.; Basarakod, R.; Kalathmika, G.; Pillai, N.P.; Shivakumar, J.; Yadav, P.	Baliga, Shwetha (58504890100); Basarakod, Rakshita (59409811100); Kalathmika, G. (59409821200); Pillai, Nandana P. (59409841900); Shivakumar, Jayashree (59409801300); Yadav, Preeti (59409821300)	58504890100; 59409811100; 59409821200; 59409841900; 59409801300; 59409821300	Applications of machine learning to the impact of IoT in biomedical applications	2024					77	96	0	10.1201/9781003487647-5	https://www.scopus.com/inward/record.uri?eid=2-s2.0-85209004645&doi=10.1201%2F9781003487647-5&partnerID=40&md5=ef4aad7c1fee7979678b9d7f8db7a7db	Book chapter	Final		Scopus	2-s2.0-85209004645
Li, H.; Zhang, L.; Song, L.; Wang, Y.; Song, P.; Ye, Y.; Li, X.; An, P.	Li, Huantian (59227984700); Zhang, Linjun (59394844300); Song, Lina (58667617900); Wang, Yong (57216713693); Song, Ping (57216357058); Ye, Yingjian (57192207469); Li, Xiumei (57735201900); An, Peng (55523981600)	59227984700; 59394844300; 58667617900; 57216713693; 57216357058; 57192207469; 57735201900; 55523981600	Delta-CT radiomics based model for predicting postoperative anastomotic leakage following radical resection of esophageal squamous cell carcinoma	2024	Frontiers in Oncology	14		1485323			0	10.3389/fonc.2024.1485323	https://www.scopus.com/inward/record.uri?eid=2-s2.0-85208093169&doi=10.3389%2Ffonc.2024.1485323&partnerID=40&md5=46b8f9164d71d14bca1abaca35319e15	Article	Final	All Open Access; Gold Open Access; Green Accepted Open Access; Green Open Access	Scopus	2-s2.0-85208093169
Ajrouch, A.; Krempley, B.; Karkash, A.; DeWitt, J.M.; Al-Haddad, M.; Lim, D.; Nolte, D.; Turek, J.; Perkins, S.M.; Jalal, S.I.	Ajrouch, Ali (58879700400); Krempley, Benjamin D. (57193600697); Karkash, Ahmad A. (57205343806); DeWitt, John M. (35497820700); Al-Haddad, Mohammad Ali (57200050484); Lim, Dawith (58879855800); Nolte, Davidd D.D. (55546153200); Turek, John J. (57205849877); Perkins, Susan M. (7201961691); Jalal, Shadia Ibrahim (26221146300)	58879700400; 57193600697; 57205343806; 35497820700; 57200050484; 58879855800; 55546153200; 57205849877; 7201961691; 26221146300	Evaluating the feasibility and predictive accuracy of biodynamic imaging to platinum-based chemotherapy response in esophageal adenocarcinoma	2024	Frontiers in Oncology	14		1429343			4	10.3389/fonc.2024.1429343	https://www.scopus.com/inward/record.uri?eid=2-s2.0-85206386707&doi=10.3389%2Ffonc.2024.1429343&partnerID=40&md5=53a4624392125350ad8fb975c702957f	Article	Final	All Open Access; Gold Open Access; Green Accepted Open Access; Green Open Access	Scopus	2-s2.0-85206386707
			9th European Conference on Mechanism Science, EuCoMeS 2024	2024	Mechanisms and Machine Science	165 MMS					0		https://www.scopus.com/inward/record.uri?eid=2-s2.0-85201939505&partnerID=40&md5=597e80afe8dc700be4e6afda3f3a026f	Conference review	Final		Scopus	2-s2.0-85201939505
Qi, W.-X.; Li, S.; Xiao, J.; Li, H.; Chen, J.; Zhao, S.	Qi, Weixiang (37665679100); Li, Shuyan (58375799200); Xiao, Jifeng (58787522000); Li, Huan (57211605539); Chen, Jiayi (36981183000); Zhao, Shengguang (57211481236)	37665679100; 58375799200; 58787522000; 57211605539; 36981183000; 57211481236	A machine learning approach using 18F-FDG PET and enhanced CT scan-based radiomics combined with clinical model to predict pathological complete response in ESCC patients after neoadjuvant chemoradiotherapy and anti-PD-1 inhibitors	2024	Frontiers in Immunology	15		1351750			12	10.3389/fimmu.2024.1351750	https://www.scopus.com/inward/record.uri?eid=2-s2.0-85184723741&doi=10.3389%2Ffimmu.2024.1351750&partnerID=40&md5=7c99ec15ab9410eb5f7a9e3577f6b69c	Article	Final	All Open Access; Gold Open Access; Green Accepted Open Access; Green Open Access	Scopus	2-s2.0-85184723741
Zhang, M.; Lu, Y.; Sun, H.; Hou, C.; Zhou, Z.; Liu, X.; Zhou, Q.; Li, Z.; Yin, Y.	Zhang, Meng (58397090100); Lu, Yukun (57939610100); Sun, Hongfu (35741813200); Hou, Chuanke (57218933955); Zhou, Zichun (58487429800); Liu, Xiao (57221423406); Zhou, Qichao (57217057045); Li, Zhenjiang (57072275000); Yin, Yong (36601699700)	58397090100; 57939610100; 35741813200; 57218933955; 58487429800; 57221423406; 57217057045; 57072275000; 36601699700	CT-based deep learning radiomics and hematological biomarkers in the assessment of pathological complete response to neoadjuvant chemoradiotherapy in patients with esophageal squamous cell carcinoma: A two-center study	2024	Translational Oncology	39		101804			15	10.1016/j.tranon.2023.101804	https://www.scopus.com/inward/record.uri?eid=2-s2.0-85173981106&doi=10.1016%2Fj.tranon.2023.101804&partnerID=40&md5=c503e201ef254b0c7c7a9c65d1cd8a68	Article	Final	All Open Access; Gold Open Access; Green Final Open Access; Green Open Access	Scopus	2-s2.0-85173981106
Kao, J.-H.	Kao, Jia Horng (59736015000)	59736015000	Highlights	2023	Journal of the Formosan Medical Association	122	12		1231	1233	0	10.1016/j.jfma.2023.11.006	https://www.scopus.com/inward/record.uri?eid=2-s2.0-85178219247&doi=10.1016%2Fj.jfma.2023.11.006&partnerID=40&md5=4cd495ed2578e70ce9c6c891eeb58cb2	Editorial	Final	All Open Access; Gold Open Access	Scopus	2-s2.0-85178219247
Brandenburg, J.M.; Jenke, A.C.; Stern, A.; Daum, M.; Schulze, A.; Younis, R.; Petrynowski, P.; Davitashvili, T.; Vanat, V.; Bhasker, N.; Schneider, S.; Mündermann, L.; Reinke, A.; Kolbinger, F.R.; Jörns, V.; Fritz-Kebede, F.; Dugas, M.; Maier-Hein, L.; Klotz, R.; Distler, M.; Weitz, J.; Müller-Stich, B.P.; Speidel, S.; Bodenstedt, S.; Wagner, M.	Brandenburg, Johanna M. (57808927600); Jenke, Alexander C. (57204178333); Stern, Antonia (57912338500); Daum, Marie T.J. (57912836500); Schulze, Andre (57197174005); Younis, Rayan (57313642000); Petrynowski, Philipp (58647946200); Davitashvili, Tornike (57219517515); Vanat, Vincent (58647604400); Bhasker, Nithya (57653516600); Schneider, Sophia (58647431700); Mündermann, Lars (8623760400); Reinke…	57808927600; 57204178333; 57912338500; 57912836500; 57197174005; 57313642000; 58647946200; 57219517515; 58647604400; 57653516600; 58647431700; 8623760400; 57203969712; 57191069602; 58648115000; 57913908400; 55550317000; 22634618600; 57197546466; 23477274200; 16217986300; 14322034300; 22433983800; 38560976600; 56720705200	Active learning for extracting surgomic features in robot-assisted minimally invasive esophagectomy: a prospective annotation study	2023	Surgical Endoscopy	37	11		8577	8593	14	10.1007/s00464-023-10447-6	https://www.scopus.com/inward/record.uri?eid=2-s2.0-85174183380&doi=10.1007%2Fs00464-023-10447-6&partnerID=40&md5=4889c0ec34af3156594f6ee1094a4697	Article	Final	All Open Access; Green Accepted Open Access; Green Open Access; Hybrid Gold Open Access	Scopus	2-s2.0-85174183380
Thavanesan, N.; Bodala, I.; Walters, Z.; Ramchurn, S.; Underwood, T.J.; Vigneswaran, G.	Thavanesan, Navamayooran (53980612300); Bodala, Indu Prasad (56648184300); Walters, Zoë S. (41361936300); Ramchurn, Sarvapali D. (6603260372); Underwood, Timothy J. (23978947100); Vigneswaran, Ganesh (57208137593)	53980612300; 56648184300; 41361936300; 6603260372; 23978947100; 57208137593	Machine learning to predict curative multidisciplinary team treatment decisions in oesophageal cancer	2023	European Journal of Surgical Oncology	49	11	106986			13	10.1016/j.ejso.2023.106986	https://www.scopus.com/inward/record.uri?eid=2-s2.0-85165098365&doi=10.1016%2Fj.ejso.2023.106986&partnerID=40&md5=ffd5a51362c978cfb4aa2ec76175d7cb	Article	Final	All Open Access; Hybrid Gold Open Access	Scopus	2-s2.0-85165098365
Matsuda, S.; Irino, T.; Okamura, A.; Mayanagi, S.; Booka, E.; Takeuchi, M.; Kawakubo, H.; Takeuchi, H.; Watanabe, M.; Kitagawa, Y.	Matsuda, Satoru (55831614400); Irino, Tomoyuki (36456640100); Okamura, Akihiko (56155262500); Mayanagi, Shuhei (57203947393); Booka, Eisuke (56479110300); Takeuchi, Masashi (7402804201); Kawakubo, Hirofumi (8095002400); Takeuchi, Hiroya (57194398734); Watanabe, Masayuki (55502024200); Kitagawa, Yuhkoh (35299306300)	55831614400; 36456640100; 56155262500; 57203947393; 56479110300; 7402804201; 8095002400; 57194398734; 55502024200; 35299306300	Endoscopic Evaluation of Pathological Complete Response Using Deep Neural Network in Esophageal Cancer Patients Who Received Neoadjuvant Chemotherapy—Multicenter Retrospective Study from Four Japanese Esophageal Centers	2023	Annals of Surgical Oncology	30	12		7472	7480	8	10.1245/s10434-023-13862-0	https://www.scopus.com/inward/record.uri?eid=2-s2.0-85164976912&doi=10.1245%2Fs10434-023-13862-0&partnerID=40&md5=785e1cb24b470e00954ac44b59f0cdeb	Article	Final		Scopus	2-s2.0-85164976912
Matsuda, S.; Irino, T.; Okamura, A.; Mayanagi, S.; Booka, E.; Takeuchi, M.; Kawakubo, H.; Takeuchi, H.; Watanabe, M.; Kitagawa, Y.	Matsuda, Satoru (55831614400); Irino, Tomoyuki (36456640100); Okamura, Akihiko (56155262500); Mayanagi, Shuhei (57203947393); Booka, Eisuke (56479110300); Takeuchi, Masashi (7402804201); Kawakubo, Hirofumi (8095002400); Takeuchi, Hiroya (57194398734); Watanabe, Masayuki (55502024200); Kitagawa, Yuhkoh (35299306300)	55831614400; 36456640100; 56155262500; 57203947393; 56479110300; 7402804201; 8095002400; 57194398734; 55502024200; 35299306300	ASO Author Reflections: Preoperative Prediction of Pathological Complete Response Using Deep Neural Network After Neoadjuvant Chemotherapy in Esophageal Cancer Patients	2023	Annals of Surgical Oncology	30	12		7509	7510	0	10.1245/s10434-023-13948-9	https://www.scopus.com/inward/record.uri?eid=2-s2.0-85164970287&doi=10.1245%2Fs10434-023-13948-9&partnerID=40&md5=bd1b4f5e0fd8d20d5e0fb8cf9d4c2de8	Note	Final		Scopus	2-s2.0-85164970287
den Boer, R.; Siang, K.N.W.; Yuen, M.; Borggreve, A.; Defize, I.; van Lier, A.; Ruurda, J.P.; van Hillegersberg, R.; Mook, S.; Meijer, G.	den Boer, Robin B. (57219934154); Siang, Kelvin N.G.Wei (58353310300); Yuen, Mandy (58634349800); Borggreve, Alicia S. (57151253400); Defize, Ingmar L. (57201087913); van Lier, Astrid L.H.M.W. (37065276200); Ruurda, Jelle P. (6602096606); van Hillegersberg, Richard (56216437200); Mook, Stella (15071082500); Meijer, Gert Johan (56442091700)	57219934154; 58353310300; 58634349800; 57151253400; 57201087913; 37065276200; 6602096606; 56216437200; 15071082500; 56442091700	A robust semi-automatic delineation workflow using denoised diffusion weighted magnetic resonance imaging for response assessment of patients with esophageal cancer treated with neoadjuvant chemoradiotherapy	2023	Physics and Imaging in Radiation Oncology	28		100489			2	10.1016/j.phro.2023.100489	https://www.scopus.com/inward/record.uri?eid=2-s2.0-85173506017&doi=10.1016%2Fj.phro.2023.100489&partnerID=40&md5=f6265cfba1e4e54dc94480c85d6ad819	Article	Final	All Open Access; Gold Open Access; Green Accepted Open Access; Green Open Access	Scopus	2-s2.0-85173506017
Jung, J.-O.; Pisula, J.I.; Bożek, K.; Popp, F.; Fuchs, H.F.; Schröder, W.; Bruns, C.J.; Schmidt, T.	Jung, Jinon (57214749606); Pisula, Juan I. (57220023813); Bożek, Katarzyna (24485444200); Popp, Felix Christoph (56661921900); Fuchs, Hans Friedrich (54880091000); Schröder, Wolfgang (7202191779); Bruns, Christiane Josephine (57216057302); Schmidt, Thomas (57205350374)	57214749606; 57220023813; 24485444200; 56661921900; 54880091000; 7202191779; 57216057302; 57205350374	Prediction of postoperative complications after oesophagectomy using machine-learning methods	2023	British Journal of Surgery	110	10		1361	1366	15	10.1093/bjs/znad181	https://www.scopus.com/inward/record.uri?eid=2-s2.0-85169848608&doi=10.1093%2Fbjs%2Fznad181&partnerID=40&md5=d06b286e4257d01d1e6d3edb1877f34e	Article	Final	All Open Access; Bronze Open Access	Scopus	2-s2.0-85169848608
Zhang, L.; Luo, R.; Tang, D.; Zhang, J.; Su, Y.; Mao, X.; Ye, L.; Yao, L.; Zhou, W.; Zhou, J.; Lu, Z.; Zhang, M.; Xu, Y.; Deng, Y.; Huang, X.; He, C.; Xiao, Y.; Wang, J.; Wu, L.; Li, J.; Zou, X.; Yu, H.	Zhang, Lihui (57215025612); Luo, Renquan (57223270386); Tang, Dehua (57197728535); Zhang, Jie (57643579800); Su, Yuchen (57202766881); Mao, Xinli (57215861184); Ye, Liping (36684231900); Yao, Liwen (57209986966); Zhou, Wei (57198624097); Zhou, Jie (57201010613); Lu, Zihua (57218632638); Zhang, Mengjiao (57207770546); Xu, Youming (57215496299); Deng, Yunchao (57109635900); Huang, Xu (57201701858);…	57215025612; 57223270386; 57197728535; 57643579800; 57202766881; 57215861184; 36684231900; 57209986966; 57198624097; 57201010613; 57218632638; 57207770546; 57215496299; 57109635900; 57201701858; 57205321444; 55202475200; 58018190800; 57201900744; 57222309272; 57217046840; 56208754900	Human-Like Artificial Intelligent System for Predicting Invasion Depth of Esophageal Squamous Cell Carcinoma Using Magnifying Narrow-Band Imaging Endoscopy: A Retrospective Multicenter Study	2023	Clinical and Translational Gastroenterology	14	10				13	10.14309/ctg.0000000000000606	https://www.scopus.com/inward/record.uri?eid=2-s2.0-85163970565&doi=10.14309%2Fctg.0000000000000606&partnerID=40&md5=18a82a42b332fd467dc62dab48a705c0	Article	Final	All Open Access; Gold Open Access; Green Accepted Open Access; Green Open Access	Scopus	2-s2.0-85163970565
Schlottmann, F.; Mardiros Herbella, F.A.M.; Patti, M.G.	Schlottmann, Francisco (56609168000); Mardiros Herbella, Fernando Augusto Ugusto (6701856375); Patti, Marco Giuseppe (7006104842)	56609168000; 6701856375; 7006104842	Robotic surgery for esophageal cancer: what is the evidence?	2023	Journal of Gastrointestinal Oncology	14	4		1913	1915	1	10.21037/jgo-22-718	https://www.scopus.com/inward/record.uri?eid=2-s2.0-85174027263&doi=10.21037%2Fjgo-22-718&partnerID=40&md5=21bf9a50e8c3ae5e6800f419ed8282dc	Note	Final	All Open Access; Gold Open Access; Green Accepted Open Access; Green Open Access	Scopus	2-s2.0-85174027263
Åkesson, O.; Abrahamsson, P.; Johansson, G.; Haney, M.; Falkenback, D.; Hermansson, M.; Jeremiasen, M.; Johansson, J.	Åkesson, Oscar (55214472100); Abrahamsson, Pernilla (23099116000); Johansson, Göran (8903407200); Haney, Michael F. (7006220929); Falkenback, Dan (6508204860); Hermansson, Michael (7003337774); Jeremiasen, Martin (57191896829); Johansson, Jan L.M. (56373214300)	55214472100; 23099116000; 8903407200; 7006220929; 6508204860; 7003337774; 57191896829; 56373214300	Surface microdialysis measures local tissue metabolism after Ivor Lewis esophagectomy; an attempt to predict anastomotic defect	2023	Diseases of the Esophagus	36	8	doac111			2	10.1093/dote/doac111	https://www.scopus.com/inward/record.uri?eid=2-s2.0-85166362437&doi=10.1093%2Fdote%2Fdoac111&partnerID=40&md5=439c151671aad7d5abe947cc053ae2e2	Article	Final		Scopus	2-s2.0-85166362437
Rafaqat, W.; Fatima, H.S.; Kumar, A.; Khan, S.; Muhammad, M.	Rafaqat, Wardah (57215335617); Fatima, Hafiza Sundus (57222525668); Kumar, Ayush (57737333600); Khan, Sadaf Mumtaz (34876754100); Muhammad, Khurram (57372709800)	57215335617; 57222525668; 57737333600; 34876754100; 57372709800	Machine Learning Model for Assessment of Risk Factors and Postoperative Day for Superficial vs Deep/Organ-Space Surgical Site Infections	2023	Surgical Innovation	30	4		455	462	8	10.1177/15533506231170933	https://www.scopus.com/inward/record.uri?eid=2-s2.0-85153494771&doi=10.1177%2F15533506231170933&partnerID=40&md5=5797d7c7bc15cb57dd3b1841973aca2b	Article	Final		Scopus	2-s2.0-85153494771
den Boer, R.; Jaspers, T.J.M.; de Jongh, C.; Pluim, J.; van der Sommen, F.; Boers, T.; van Hillegersberg, R.; van Eijnatten, M.A.J.M.; Ruurda, J.P.	den Boer, Robin B. (57219934154); Jaspers, T. J.M. (57834131900); de Jongh, Cas (57216509741); Pluim, Josien P.W. (6701614327); van der Sommen, Fons (6507741535); Boers, Tim G.W. (57203947913); van Hillegersberg, Richard (56216437200); van Eijnatten, Maureen A.J.M. (56204979200); Ruurda, Jelle P. (6602096606)	57219934154; 57834131900; 57216509741; 6701614327; 6507741535; 57203947913; 56216437200; 56204979200; 6602096606	Deep learning-based recognition of key anatomical structures during robot-assisted minimally invasive esophagectomy	2023	Surgical Endoscopy	37	7		5164	5175	32	10.1007/s00464-023-09990-z	https://www.scopus.com/inward/record.uri?eid=2-s2.0-85150507062&doi=10.1007%2Fs00464-023-09990-z&partnerID=40&md5=49e659b03363049bf46c979dcb4e019e	Article	Final	All Open Access; Green Accepted Open Access; Green Open Access; Hybrid Gold Open Access	Scopus	2-s2.0-85150507062
Brunner, S.; Muller, D.T.; Eckhoff, J.A.; Reisewitz, A.; Schiffmann, L.M.; Schröder, W.; Schmidt, T.; Bruns, C.J.; Fuchs, H.F.	Brunner, Stefanie (57221482599); Muller, Dolores Thea (57210842003); Eckhoff, Jennifer A. (57226158337); Reisewitz, Alissa (58202343200); Schiffmann, Lars Mortimer (56072104000); Schröder, Wolfgang (7202191779); Schmidt, Thomas (57205350374); Bruns, Christiane Josephine (57216057302); Fuchs, Hans Friedrich (54880091000)	57221482599; 57210842003; 57226158337; 58202343200; 56072104000; 7202191779; 57205350374; 57216057302; 54880091000	Innovative robotic systems and surgical techniques for use in the upper gastrointestinal tract; Innovative Operationsroboter und Operationstechnik für den Einsatz am oberen Gastrointestinaltrakt	2023	Onkologie	29	6		506	514	3	10.1007/s00761-023-01323-y	https://www.scopus.com/inward/record.uri?eid=2-s2.0-85160604487&doi=10.1007%2Fs00761-023-01323-y&partnerID=40&md5=cb5e056593aefda0718006a1caacf5dd	Review	Final		Scopus	2-s2.0-85160604487
Gujjuri, R.R.; Clarke, J.M.; Elliott, J.A.; Rahman, S.A.; Reynolds, J.V.; Hanna, G.B.; Markar, S.	Gujjuri, Rohan R. (57218147627); Clarke, Jonathan M. (57212935856); Elliott, Jessie A. (55758766100); Rahman, Saqib A. (58294886000); Reynolds, John Vincent (7403603500); Hanna, George Bushra (59157642000); Markar, Sheraz Rehan (25223814300)	57218147627; 57212935856; 55758766100; 58294886000; 7403603500; 59157642000; 25223814300	Predicting Long-term Survival and Time-to-recurrence after Esophagectomy in Patients with Esophageal Cancer: Development and Validation of a Multivariate Prediction Model	2023	Annals of Surgery	277	6		971	978	8	10.1097/SLA.0000000000005538	https://www.scopus.com/inward/record.uri?eid=2-s2.0-85159463238&doi=10.1097%2FSLA.0000000000005538&partnerID=40&md5=b75856e09abffe546d8a627f3b4a3041	Article	Final	All Open Access; Green Accepted Open Access; Green Open Access	Scopus	2-s2.0-85159463238
Matsuda, S.; Irino, T.; Kawakubo, H.; Takeuchi, M.; Nishimura, E.; Hisaoka, K.; Sano, J.; Kobayashi, R.; Fukuda, K.; Nakamura, R.; Takeuchi, H.; Kitagawa, Y.	Matsuda, Satoru (55831614400); Irino, Tomoyuki (36456640100); Kawakubo, Hirofumi (8095002400); Takeuchi, Masashi (7402804201); Nishimura, Erica (57698685200); Hisaoka, Kazuhiko (58100605400); Sano, Junichi (57317912100); Kobayashi, Ryota (57421279600); Fukuda, Kazumasa (57216306834); Nakamura, Rieko (7402732100); Takeuchi, Hiroya (57194398734); Kitagawa, Yuhkoh (35299306300)	55831614400; 36456640100; 8095002400; 7402804201; 57698685200; 58100605400; 57317912100; 57421279600; 57216306834; 7402732100; 57194398734; 35299306300	ASO Author Reflections: Does AI Guided Endoscopic Response Evaluation After Neoadjuvant Chemotherapy Encourage Individualized Treatment Strategy in Esophageal Cancer Patients?	2023	Annals of Surgical Oncology	30	6		3743	3744	0	10.1245/s10434-023-13198-9	https://www.scopus.com/inward/record.uri?eid=2-s2.0-85149720194&doi=10.1245%2Fs10434-023-13198-9&partnerID=40&md5=0aa6e3f6e2b734db72594625c32a92ee	Note	Final		Scopus	2-s2.0-85149720194
Matsuda, S.; Irino, T.; Kawakubo, H.; Takeuchi, M.; Nishimura, E.; Hisaoka, K.; Sano, J.; Kobayashi, R.; Fukuda, K.; Nakamura, R.; Takeuchi, H.; Kitagawa, Y.	Matsuda, Satoru (55831614400); Irino, Tomoyuki (36456640100); Kawakubo, Hirofumi (8095002400); Takeuchi, Masashi (7402804201); Nishimura, Erica (57698685200); Hisaoka, Kazuhiko (58100605400); Sano, Junichi (57317912100); Kobayashi, Ryota (57421279600); Fukuda, Kazumasa (57216306834); Nakamura, Rieko (7402732100); Takeuchi, Hiroya (57194398734); Kitagawa, Yuhkoh (35299306300)	55831614400; 36456640100; 8095002400; 7402804201; 57698685200; 58100605400; 57317912100; 57421279600; 57216306834; 7402732100; 57194398734; 35299306300	Evaluation of Endoscopic Response Using Deep Neural Network in Esophageal Cancer Patients Who Received Neoadjuvant Chemotherapy	2023	Annals of Surgical Oncology	30	6		3733	3742	15	10.1245/s10434-023-13140-z	https://www.scopus.com/inward/record.uri?eid=2-s2.0-85148371570&doi=10.1245%2Fs10434-023-13140-z&partnerID=40&md5=567a0cd1e3ac32b5e90713135cc2a3bb	Article	Final		Scopus	2-s2.0-85148371570
Eckhoff, J.A.; Ban, Y.; Rosman, G.; Muller, D.T.; Hashimoto, D.A.; Witkowski, E.; Babic, B.; Rus, D.; Bruns, C.J.; Fuchs, H.F.; Meireles, O.	Eckhoff, Jennifer A. (57226158337); Ban, Yutong (57192084171); Rosman, Guy (6602873213); Muller, Dolores Thea (57210842003); Hashimoto, Daniel A. (55029426400); Witkowski, Elan R. (37032401300); Babic, Benjamin (56191205000); Rus, Daniela L. (57218886083); Bruns, Christiane Josephine (57216057302); Fuchs, Hans Friedrich (54880091000); Meireles, Ozanan R. (16836982500)	57226158337; 57192084171; 6602873213; 57210842003; 55029426400; 37032401300; 56191205000; 57218886083; 57216057302; 54880091000; 16836982500	TEsoNet: knowledge transfer in surgical phase recognition from laparoscopic sleeve gastrectomy to the laparoscopic part of Ivor–Lewis esophagectomy	2023	Surgical Endoscopy	37	5		4040	4053	12	10.1007/s00464-023-09971-2	https://www.scopus.com/inward/record.uri?eid=2-s2.0-85150014641&doi=10.1007%2Fs00464-023-09971-2&partnerID=40&md5=d6f661894e5db8c8863aba53f636ec11	Article	Final	All Open Access; Green Accepted Open Access; Green Open Access; Hybrid Gold Open Access	Scopus	2-s2.0-85150014641
Jung, J.-O.; Crnovrsanin, N.; Wirsik, N.M.; Nienhuser, H.; Peters, L.; Popp, F.; Schulze, A.; Wagner, M.; Müller-Stich, B.P.; Búchler, M.W.; Schmidt, T.	Jung, Jinon (57214749606); Crnovrsanin, Nerma (57217163460); Wirsik, Naita Maren (57193334418); Nienhuser, Henrik (57191294125); Peters, Leila (57192068447); Popp, Felix Christoph (56661921900); Schulze, Andre (57197174005); Wagner, Martin (56720705200); Müller-Stich, Beat Peter (14322034300); Búchler, Markus Wolfgang (55066608000); Schmidt, Thomas (57205350374)	57214749606; 57217163460; 57193334418; 57191294125; 57192068447; 56661921900; 57197174005; 56720705200; 14322034300; 55066608000; 57205350374	Machine learning for optimized individual survival prediction in resectable upper gastrointestinal cancer	2023	Journal of Cancer Research and Clinical Oncology	149	5		1691	1702	33	10.1007/s00432-022-04063-5	https://www.scopus.com/inward/record.uri?eid=2-s2.0-85130742570&doi=10.1007%2Fs00432-022-04063-5&partnerID=40&md5=a6acefac7aa37e775a89dc408e65d472	Article	Final	All Open Access; Green Accepted Open Access; Green Open Access; Hybrid Gold Open Access	Scopus	2-s2.0-85130742570
Muller, D.T.; Schiffmann, L.M.; Reisewitz, A.; Chon, S.-H.; Eckhoff, J.A.; Babic, B.; Schmidt, T.; Schröder, W.; Bruns, C.J.; Fuchs, H.F.	Muller, Dolores Thea (57210842003); Schiffmann, Lars Mortimer (56072104000); Reisewitz, Alissa (58202343200); Chon, Seung Hun (56281786900); Eckhoff, Jennifer A. (57226158337); Babic, Benjamin (56191205000); Schmidt, Thomas (57205350374); Schröder, Wolfgang (7202191779); Bruns, Christiane Josephine (57216057302); Fuchs, Hans Friedrich (54880091000)	57210842003; 56072104000; 58202343200; 56281786900; 57226158337; 56191205000; 57205350374; 7202191779; 57216057302; 54880091000	Mapping the Lymphatic Drainage Pattern of Esophageal Cancer with Near-Infrared Fluorescent Imaging during Robotic Assisted Minimally Invasive Ivor Lewis Esophagectomy (RAMIE)—First Results of the Prospective ESOMAP Feasibility Trial	2023	Cancers	15	8	2247			9	10.3390/cancers15082247	https://www.scopus.com/inward/record.uri?eid=2-s2.0-85153849905&doi=10.3390%2Fcancers15082247&partnerID=40&md5=5c002e1d40910f9cb3ecc7fd6ac7c83e	Article	Final	All Open Access; Gold Open Access; Green Accepted Open Access; Green Open Access	Scopus	2-s2.0-85153849905
Iyer, K.; Beeche, C.A.; Gezer, N.S.; Leader, J.K.; Ren, S.; Dhupar, R.; Pu, J.	Iyer, Kartik (57937672800); Beeche, Cameron A. (57228199000); Gezer, Naciye Sinem (37070483900); Leader, Joseph Ken (35213509100); Ren, Shangsi (58171225700); Dhupar, Rajeev (24479368700); Pu, Jiantao (8976530200)	57937672800; 57228199000; 37070483900; 35213509100; 58171225700; 24479368700; 8976530200	CT-Derived Body Composition Is a Predictor of Survival after Esophagectomy	2023	Journal of Clinical Medicine	12	6	2106			9	10.3390/jcm12062106	https://www.scopus.com/inward/record.uri?eid=2-s2.0-85151679276&doi=10.3390%2Fjcm12062106&partnerID=40&md5=a069176fa00554baabd99401c0dc4561	Article	Final	All Open Access; Gold Open Access; Green Accepted Open Access; Green Open Access	Scopus	2-s2.0-85151679276
Heo, Y.; Lee, H.S.; Jung, S.; Lee, C.; Kim, Y.; Chung, M.K.; Jeong, H.-S.; Baek, C.-H.; Ahn, J.H.; Son, Y.-I.; Choi, N.	Heo, Yujin (57552677700); Lee, Hyun-suk (57984987800); Jung, Sungha (57985416600); Lee, Changhee (57252586400); Kim, Younghac (57219565769); Chung, Manki (7402437397); Jeong, Han Sin (7401619772); Baek, C. H. (55142202800); Ahn, Joong Hyun (55224100800); Son, Young-ik (14044448500); Choi, Nayeon (55601531900)	57552677700; 57984987800; 57985416600; 57252586400; 57219565769; 7402437397; 7401619772; 55142202800; 55224100800; 14044448500; 55601531900	Improved Early Detection Models of Pharyngocutaneous Fistula after Total Laryngectomy	2023	Journal of Clinical Medicine	12	5	1851			4	10.3390/jcm12051851	https://www.scopus.com/inward/record.uri?eid=2-s2.0-85149941697&doi=10.3390%2Fjcm12051851&partnerID=40&md5=1d97e6c27885f57315e21f6ab055fa3f	Article	Final	All Open Access; Gold Open Access; Green Accepted Open Access; Green Open Access	Scopus	2-s2.0-85149941697
Rahman, S.A.; Walker, R.C.; Maynard, N.; Trudgill, N.J.; Crosby, T.; Cromwell, D.A.; Underwood, T.J.	Rahman, Saqib A. (58294886000); Walker, Robert Charles (57190942783); Maynard, Nick David (7003827097); Trudgill, Nigel John (6602603949); Crosby, Tom David Lewis (7004174644); Cromwell, David Alan (26040692500); Underwood, Timothy J. (23978947100)	58294886000; 57190942783; 7003827097; 6602603949; 7004174644; 26040692500; 23978947100	The AUGIS Survival Predictor: Prediction of Long-Term and Conditional Survival After Esophagectomy Using Random Survival Forests	2023	Annals of Surgery	277	2		267	274	44	10.1097/SLA.0000000000004794	https://www.scopus.com/inward/record.uri?eid=2-s2.0-85146188502&doi=10.1097%2FSLA.0000000000004794&partnerID=40&md5=89a52ea4c7694e61264a324c0fad0828	Article	Final	All Open Access; Green Accepted Open Access; Green Open Access; Hybrid Gold Open Access	Scopus	2-s2.0-85146188502
Lerut, T.	Lerut, Toni E.M.R. (57131524100)	57131524100	What has the past taught us about the future in esophageal cancer? Personal reflections	2023	Journal of Surgical Oncology	127	2		221	227	1	10.1002/jso.27159	https://www.scopus.com/inward/record.uri?eid=2-s2.0-85146139052&doi=10.1002%2Fjso.27159&partnerID=40&md5=b1a92a8cf7de10d9bf3763c4e595f0df	Review	Final		Scopus	2-s2.0-85146139052
Shang, Q.-X.; Kong, W.-L.; Huang, W.-H.; Xiao, X.; Hu, W.-P.; Yang, Y.-S.; Zhang, H.; Yang, L.; Yuan, Y.; Chen, L.-Q.	Shang, Qixin Xing (57191963263); Kong, Weili (57214344033); Huang, Wenhua (57814760900); Xiao, Xin (57215818464); Hu, Weipeng (57191517465); Yang, Yushang (55882250900); Zhang, Hanlu (57192484980); Yang, Lin (57189045362); Yuan, Yong (57199693692); Chen, Longqi (7409434941)	57191963263; 57214344033; 57814760900; 57215818464; 57191517465; 55882250900; 57192484980; 57189045362; 57199693692; 7409434941	Identification of m6a-related signature genes in esophageal squamous cell carcinoma by machine learning method	2023	Frontiers in Genetics	14		1079795			3	10.3389/fgene.2023.1079795	https://www.scopus.com/inward/record.uri?eid=2-s2.0-85147162782&doi=10.3389%2Ffgene.2023.1079795&partnerID=40&md5=2ca5f0fcca3088e8b10ffb6f8cab5a22	Article	Final	All Open Access; Gold Open Access; Green Accepted Open Access; Green Open Access	Scopus	2-s2.0-85147162782
Lyu, H.; Kapcio, K.; Purrman, K.; Peyré, C.; Jones, C.; Lada, M.; Luo, J.	Lyu, Hanjia (57218480232); Kapcio, Kevin C. (57578349100); Purrman, Kyle C. (57260136100); Peyré, Christian G. (6602729845); Jones, Carolyn E. (55346745700); Lada, Michał J. (36760937800); Luo, Jiebo Luo (7404182441)	57218480232; 57578349100; 57260136100; 6602729845; 55346745700; 36760937800; 7404182441	Applying Machine Learning to Predict Esophageal Cancer Recurrence after Esophagectomy	2023					258	262	1	10.1109/ICDH60066.2023.00044	https://www.scopus.com/inward/record.uri?eid=2-s2.0-85172349609&doi=10.1109%2FICDH60066.2023.00044&partnerID=40&md5=58a0c4b97c1230efcdd59d276409d6ee	Conference paper	Final		Scopus	2-s2.0-85172349609
Watanabe, M.; Kuriyama, K.; Terayama, M.; Okamura, A.; Kanamori, J.; Imamura, Y.	Watanabe, Masayuki (55502024200); Kuriyama, Kengo (57961751300); Terayama, Masayoshi (57201673558); Okamura, Akihiko (56155262500); Kanamori, Jun (55797985000); Imamura, Yuu (8619187600)	55502024200; 57961751300; 57201673558; 56155262500; 55797985000; 8619187600	Robotic-Assisted Esophagectomy: Current Situation and Future Perspectives	2023	Annals of Thoracic and Cardiovascular Surgery	29	4		168	176	18	10.5761/atcs.ra.23-00064	https://www.scopus.com/inward/record.uri?eid=2-s2.0-85168428457&doi=10.5761%2Fatcs.ra.23-00064&partnerID=40&md5=3dcc065fa972a1953bc3da44fbbd0275	Article	Final	All Open Access; Gold Open Access; Green Accepted Open Access; Green Open Access	Scopus	2-s2.0-85168428457
Li, K.; Li, Y.; Wang, Z.; Huang, C.; Sun, S.; Liu, X.; Fan, W.; Zhang, G.; Li, X.	Li, Kaiyuan (57849134300); Li, Yuetong (58286710000); Wang, Zhulin (57850325400); Huang, Chunyao (57850570300); Sun, Shaowu (58100250600); Liu, Xu (58100085000); Fan, Wenbo (58286886900); Zhang, Guoqing (57198462764); Li, Xiangnan (8677715800)	57849134300; 58286710000; 57850325400; 57850570300; 58100250600; 58100085000; 58286886900; 57198462764; 8677715800	Delta-radiomics based on CT predicts pathologic complete response in ESCC treated with neoadjuvant immunochemotherapy and surgery	2023	Frontiers in Oncology	13		1131883			9	10.3389/fonc.2023.1131883	https://www.scopus.com/inward/record.uri?eid=2-s2.0-85160043602&doi=10.3389%2Ffonc.2023.1131883&partnerID=40&md5=3be2ce15b3065b82abc70fbcdf799320	Article	Final	All Open Access; Gold Open Access; Green Accepted Open Access; Green Open Access	Scopus	2-s2.0-85160043602
Bektaş, M.; Burchell, G.L.; Bonjer, H.J.; Van Der Peet, D.L.	Bektaş, Mustafa (57750550000); Burchell, George Louis B. (57290344500); Bonjer, Hendrik Jaap (59157688200); Van Der Peet, Donald Leonard (6603163310)	57750550000; 57290344500; 59157688200; 6603163310	Machine learning applications in upper gastrointestinal cancer surgery: a systematic review	2023	Surgical Endoscopy	37	1		75	89	17	10.1007/s00464-022-09516-z	https://www.scopus.com/inward/record.uri?eid=2-s2.0-85135872090&doi=10.1007%2Fs00464-022-09516-z&partnerID=40&md5=d717ed518c11e5d6a309d8398804fa65	Review	Final	All Open Access; Green Final Open Access; Green Open Access; Hybrid Gold Open Access	Scopus	2-s2.0-85135872090
Sato, K.; Fujita, T.; Matsuzaki, H.; Takeshita, N.; Fujiwara, H.; Mitsunaga, S.; Kojima, T.; Mori, K.; Daiko, H.	Sato, Kazuma (57208582027); Fujita, Takeo (56510753300); Matsuzaki, Hiroki (57212089757); Takeshita, Nobuyoshi (54975055100); Fujiwara, Hisashi (57201462002); Mitsunaga, Shuichi (35781999300); Kojima, Takashi (57200519621); Mori, Kensaku (55322004600); Daiko, Hiroyuki (18834456100)	57208582027; 56510753300; 57212089757; 54975055100; 57201462002; 35781999300; 57200519621; 55322004600; 18834456100	Correction to: Real-time detection of the recurrent laryngeal nerve in thoracoscopic esophagectomy using artificial intelligence (Surgical Endoscopy, (2022), 36, 7, (5531-5539), 10.1007/s00464-022-09268-w)	2022	Surgical Endoscopy	36	12		9483		2	10.1007/s00464-022-09705-w	https://www.scopus.com/inward/record.uri?eid=2-s2.0-85140480259&doi=10.1007%2Fs00464-022-09705-w&partnerID=40&md5=f2609c063aa4f6cce9060cb62904a625	Erratum	Final	All Open Access; Bronze Open Access	Scopus	2-s2.0-85140480259
Li, J.; Hu, S.; Shi, C.; Dong, Z.; Pan, J.; Ai, Y.; Liu, J.; Zhou, W.; Deng, Y.; Li, Y.; Yuan, J.; Zeng, Z.; Wu, L.; Yu, H.	Li, Jia (57222309272); Hu, Shan (57207768140); Shi, Conghui (57983394500); Dong, Zehua (57219774258); Pan, Jie (57207304123); Ai, Yaowei (23003525000); Liu, Jun (59870207200); Zhou, Wei (57198624097); Deng, Yunchao (57109635900); Li, Yanxia (56392436400); Yuan, Jingping (7403401685); Zeng, Zhi (56954060000); Wu, Lianlian (57201900744); Yu, Honggang (56208754900)	57222309272; 57207768140; 57983394500; 57219774258; 57207304123; 23003525000; 59870207200; 57198624097; 57109635900; 56392436400; 7403401685; 56954060000; 57201900744; 56208754900	A deep learning and natural language processing-based system for automatic identification and surveillance of high-risk patients undergoing upper endoscopy: A multicenter study	2022	eClinicalMedicine	53		101704			11	10.1016/j.eclinm.2022.101704	https://www.scopus.com/inward/record.uri?eid=2-s2.0-85142717781&doi=10.1016%2Fj.eclinm.2022.101704&partnerID=40&md5=704ee06d1fb55b4564d355f4682bd303	Article	Final	All Open Access; Gold Open Access; Green Final Open Access; Green Open Access	Scopus	2-s2.0-85142717781
de Backer, P.; Eckhoff, J.A.; Simoens, J.; Muller, D.T.; Allaeys, C.; Creemers, H.; Hallemeesch, A.; Mestdagh, K.; van Praet, C.; Debbaut, C.; Decaestecker, K.; Bruns, C.J.; Meireles, O.; Mottrie, A.; Fuchs, H.F.	de Backer, Pieter (57224708842); Eckhoff, Jennifer A. (57226158337); Simoens, Jente (57838339200); Muller, Dolores Thea (57210842003); Allaeys, Charlotte (57222112711); Creemers, Heleen (57838058000); Hallemeesch, Amélie (57838058100); Mestdagh, Kenzo (57837963100); van Praet, Charles (55355849100); Debbaut, C. (36918205400); Decaestecker, K. P.J. (24176786000); Bruns, Christiane Josephine (57216…	57224708842; 57226158337; 57838339200; 57210842003; 57222112711; 57838058000; 57838058100; 57837963100; 55355849100; 36918205400; 24176786000; 57216057302; 16836982500; 6602157982; 54880091000	Multicentric exploration of tool annotation in robotic surgery: lessons learned when starting a surgical artificial intelligence project	2022	Surgical Endoscopy	36	11		8533	8548	24	10.1007/s00464-022-09487-1	https://www.scopus.com/inward/record.uri?eid=2-s2.0-85135740706&doi=10.1007%2Fs00464-022-09487-1&partnerID=40&md5=68ed16a1c4793ba204a19ff12402475d	Article	Final	All Open Access; Bronze Open Access; Green Final Open Access; Green Open Access	Scopus	2-s2.0-85135740706
Muller, D.T.; Stier, R.; Straatman, J.; Babic, B.; Schiffmann, L.M.; Eckhoff, J.A.; Schmidt, T.; Bruns, C.J.; Fuchs, H.F.	Muller, Dolores Thea (57210842003); Stier, Raphael (57214150132); Straatman, Jennifer (56082738200); Babic, Benjamin (56191205000); Schiffmann, Lars Mortimer (56072104000); Eckhoff, Jennifer A. (57226158337); Schmidt, Thomas (57205350374); Bruns, Christiane Josephine (57216057302); Fuchs, Hans Friedrich (54880091000)	57210842003; 57214150132; 56082738200; 56191205000; 56072104000; 57226158337; 57205350374; 57216057302; 54880091000	ICG lymph node mapping in cancer surgery of the upper gastrointestinal tract; ICG-Lymphknoten-Mapping in der Tumorchirurgie des oberen Gastrointestinaltrakts	2022	Chirurgie (Germany)	93	10		925	933	2	10.1007/s00104-022-01659-y	https://www.scopus.com/inward/record.uri?eid=2-s2.0-85149665499&doi=10.1007%2Fs00104-022-01659-y&partnerID=40&md5=9ce9c1dd69ef545ac4bbb6b6ed5db4f9	Review	Final		Scopus	2-s2.0-85149665499
Takeuchi, M.; Kawakubo, H.; Saito, K.; Maeda, Y.; Matsuda, S.; Fukuda, K.; Nakamura, R.; Kitagawa, Y.	Takeuchi, Masashi (7402804201); Kawakubo, Hirofumi (8095002400); Saito, Kosuke (57768580900); Maeda, Yusuke (51763987800); Matsuda, Satoru (55831614400); Fukuda, Kazumasa (57216306834); Nakamura, Rieko (7402732100); Kitagawa, Yuhkoh (35299306300)	7402804201; 8095002400; 57768580900; 51763987800; 55831614400; 57216306834; 7402732100; 35299306300	ASO Author Reflections: Can Artificial Intelligence Evaluate the Surgical Learning Curve of Robot-Assisted Minimally Invasive Esophagectomy?	2022	Annals of Surgical Oncology	29	11		6856	6857	7	10.1245/s10434-022-12007-z	https://www.scopus.com/inward/record.uri?eid=2-s2.0-85133575541&doi=10.1245%2Fs10434-022-12007-z&partnerID=40&md5=a092ad1491aa1f4352a82310e6900b21	Note	Final		Scopus	2-s2.0-85133575541
Takeuchi, M.; Kawakubo, H.; Saito, K.; Maeda, Y.; Matsuda, S.; Fukuda, K.; Nakamura, R.; Kitagawa, Y.	Takeuchi, Masashi (7402804201); Kawakubo, Hirofumi (8095002400); Saito, Kosuke (57768580900); Maeda, Yusuke (51763987800); Matsuda, Satoru (55831614400); Fukuda, Kazumasa (57216306834); Nakamura, Rieko (7402732100); Kitagawa, Yuhkoh (35299306300)	7402804201; 8095002400; 57768580900; 51763987800; 55831614400; 57216306834; 7402732100; 35299306300	Automated Surgical-Phase Recognition for Robot-Assisted Minimally Invasive Esophagectomy Using Artificial Intelligence	2022	Annals of Surgical Oncology	29	11		6847	6855	51	10.1245/s10434-022-11996-1	https://www.scopus.com/inward/record.uri?eid=2-s2.0-85132978226&doi=10.1245%2Fs10434-022-11996-1&partnerID=40&md5=2a150ff11ba86c02dc82ec58c51e8438	Article	Final		Scopus	2-s2.0-85132978226
Li, D.-L.; Zhang, L.; Yan, H.-J.; Zheng, Y.-B.; Guo, X.-G.; Tang, S.-J.; Hu, H.-Y.; Yan, H.; Qin, C.; Zhang, J.; Guo, H.-Y.; Zhou, H.-N.; Tian, D.	Li, Donglin (57907398900); Zhang, Lin (56681235700); Yan, Haoji (57219091412); Zheng, Yinbin (57789727300); Guo, Xiaoguang (57211441770); Tang, Shengjie (57221520986); Hu, Haiyang (55776252500); Yan, Hang (57413293400); Qin, Chao (57413018800); Zhang, Jun (57834023900); Guo, Haiyang (57413567500); Zhou, Haining (57198449058); Tian, Dong (55200789500)	57907398900; 56681235700; 57219091412; 57789727300; 57211441770; 57221520986; 55776252500; 57413293400; 57413018800; 57834023900; 57413567500; 57198449058; 55200789500	Machine learning models predict lymph node metastasis in patients with stage T1-T2 esophageal squamous cell carcinoma	2022	Frontiers in Oncology	12		986358			4	10.3389/fonc.2022.986358	https://www.scopus.com/inward/record.uri?eid=2-s2.0-85138784750&doi=10.3389%2Ffonc.2022.986358&partnerID=40&md5=9628f9bf7da9c10c91a549a8c6bbe73f	Article	Final	All Open Access; Gold Open Access; Green Accepted Open Access; Green Open Access	Scopus	2-s2.0-85138784750
Liu, K.; Aadam, A.A.	Liu, Kevin (59119573500); Aadam, Abdul Aziz (55165362400)	59119573500; 55165362400	T1b esophageal cancer: Is it time for endoscopic submucosal dissection to enter the stage?	2022	Gastrointestinal Endoscopy	96	3		454	456	5	10.1016/j.gie.2022.05.004	https://www.scopus.com/inward/record.uri?eid=2-s2.0-85134766120&doi=10.1016%2Fj.gie.2022.05.004&partnerID=40&md5=fd8dced27e81ca6792f1821bfadabc79	Editorial	Final		Scopus	2-s2.0-85134766120
van Kooten, R.T.; Bahadoer, R.R.; ter Buurkes de Vries, B.; Wouters, M.W.J.M.; Tollenaar, R.A.E.M.; Hartgrink, H.H.; Putter, H.; Dikken, J.L.	van Kooten, Robert T. (57226442324); Bahadoer, Renu R. (6504403822); ter Buurkes de Vries, Bouwdewijn (57658926600); Wouters, Michel Wilhemus Jacobus Maria (23493902600); Tollenaar, Rob A.E.M. (7003894286); Hartgrink, Henk H. (6602105227); Putter, Hein (7004870512); Dikken, Johan L. (36097640700)	57226442324; 6504403822; 57658926600; 23493902600; 7003894286; 6602105227; 7004870512; 36097640700	Conventional regression analysis and machine learning in prediction of anastomotic leakage and pulmonary complications after esophagogastric cancer surgery	2022	Journal of Surgical Oncology	126	3		490	501	18	10.1002/jso.26910	https://www.scopus.com/inward/record.uri?eid=2-s2.0-85129330436&doi=10.1002%2Fjso.26910&partnerID=40&md5=236d70ebb57640c05d7ac54a68af50cc	Article	Final	All Open Access; Green Accepted Open Access; Green Open Access; Hybrid Gold Open Access	Scopus	2-s2.0-85129330436
Kouzu, K.; Nearchou, I.P.; Kajiwara, Y.; Tsujimoto, H.; Lillard, K.; Kishi, Y.; Ueno, H.	Kouzu, Keita (26031603300); Nearchou, Ines P. (57207981987); Kajiwara, Yoshiki (14031719300); Tsujimoto, Hironori (7102406988); Lillard, Kate (48361546700); Kishi, Yoji (7202095800); Ueno, Hideki (55112308300)	26031603300; 57207981987; 14031719300; 7102406988; 48361546700; 7202095800; 55112308300	Deep-learning-based classification of desmoplastic reaction on H&E predicts poor prognosis in oesophageal squamous cell carcinoma	2022	Histopathology	81	2		255	263	12	10.1111/his.14708	https://www.scopus.com/inward/record.uri?eid=2-s2.0-85133899594&doi=10.1111%2Fhis.14708&partnerID=40&md5=fd31318ef06c6f3f10ea13336ee61b02	Article	Final		Scopus	2-s2.0-85133899594
Daniluk, P.; Mazur, N.; Świerblewski, M.; Chand, M.; Diana, M.; Połom, K.	Daniluk, Paulina (57216958069); Mazur, Natalia Katarzyna (57214774595); Świerblewski, Maciej (57213502798); Chand, Manish (57973024900); Diana, Michele (36699417500); Połom, K. (8373137500)	57216958069; 57214774595; 57213502798; 57973024900; 36699417500; 8373137500	Fluorescence Imaging in Colorectal Surgery: An Updated Review and Future Trends	2022	Surgical Innovation	29	4		479	487	5	10.1177/15533506211072678	https://www.scopus.com/inward/record.uri?eid=2-s2.0-85126071158&doi=10.1177%2F15533506211072678&partnerID=40&md5=512be49b2045af5dd16aedf0887558e2	Article	Final		Scopus	2-s2.0-85126071158
Zeng, F.; Zhou, Y.; Khowtanapanich, T.; Saengboonmee, C.	Zeng, Fuchun (55938182800); Zhou, Yubin (57761536000); Khowtanapanich, Theerawat (57761625200); Saengboonmee, Charupong (56598021900)	55938182800; 57761536000; 57761625200; 56598021900	Cyclin-Dependent Kinase 4/6 Inhibitors: A Potential Breakthrough Therapy for Malignancies of Gastrointestinal Tract	2022	In Vivo	36	4		1580	1590	3	10.21873/invivo.12868	https://www.scopus.com/inward/record.uri?eid=2-s2.0-85132684004&doi=10.21873%2Finvivo.12868&partnerID=40&md5=1c0b11b2992ebd02fc1e0333b4955b57	Review	Final	All Open Access; Gold Open Access; Green Accepted Open Access; Green Open Access	Scopus	2-s2.0-85132684004
Tokat, M.; van Tilburg, L.; Koch, A.D.; Spaander, M.C.W.	Tokat, Meltem (57205734205); van Tilburg, Laurèlle (57209051147); Koch, Arjun Dave (27567827700); Spaander, Manon C.W. (57202975432)	57205734205; 57209051147; 27567827700; 57202975432	Artificial Intelligence in Upper Gastrointestinal Endoscopy	2022	Digestive Diseases	40	4		395	408	21	10.1159/000518232	https://www.scopus.com/inward/record.uri?eid=2-s2.0-85131399964&doi=10.1159%2F000518232&partnerID=40&md5=19411e85ed62e79cf329b7c6e9682194	Review	Final	All Open Access; Green Final Open Access; Green Open Access; Hybrid Gold Open Access	Scopus	2-s2.0-85131399964
Sato, K.; Fujita, T.; Matsuzaki, H.; Takeshita, N.; Fujiwara, H.; Mitsunaga, S.; Kojima, T.; Mori, K.; Daiko, H.	Sato, Kazuma (57208582027); Fujita, Takeo (56510753300); Matsuzaki, Hiroki (57212089757); Takeshita, Nobuyoshi (54975055100); Fujiwara, Hisashi (57201462002); Mitsunaga, Shuichi (35781999300); Kojima, Takashi (57200519621); Mori, Kensaku (55322004600); Daiko, Hiroyuki (18834456100)	57208582027; 56510753300; 57212089757; 54975055100; 57201462002; 35781999300; 57200519621; 55322004600; 18834456100	Real-time detection of the recurrent laryngeal nerve in thoracoscopic esophagectomy using artificial intelligence	2022	Surgical Endoscopy	36	7		5531	5539	29	10.1007/s00464-022-09268-w	https://www.scopus.com/inward/record.uri?eid=2-s2.0-85128819158&doi=10.1007%2Fs00464-022-09268-w&partnerID=40&md5=934a62f2d1de2f9b1f3be31aa90662a2	Article	Final	All Open Access	Scopus	2-s2.0-85128819158
Yue, H.; Liu, J.; Li, J.; Kuang, H.; Lang, J.; Cheng, J.; Peng, L.; Han, Y.; Bai, H.; Wang, Y.; Wang, Q.; Wang, J.	Yue, Hailin (57238115000); Liu, Jin (57202268964); Li, Junjian (59788707600); Kuang, Hulin (55235756600); Lang, Jinyi (14033191900); Cheng, Jianhong (57216702829); Peng, Lin (35956866100); Han, Yongtao (55444972200); Bai, Harrison X. (56417072300); Wang, Yuping (59654254200); Wang, Qifeng (57877169300); Wang, Jianxin (35197282200)	57238115000; 57202268964; 59788707600; 55235756600; 14033191900; 57216702829; 35956866100; 55444972200; 56417072300; 59654254200; 57877169300; 35197282200	MLDRL: Multi-loss disentangled representation learning for predicting esophageal cancer response to neoadjuvant chemoradiotherapy using longitudinal CT images	2022	Medical Image Analysis	79		102423			36	10.1016/j.media.2022.102423	https://www.scopus.com/inward/record.uri?eid=2-s2.0-85128133511&doi=10.1016%2Fj.media.2022.102423&partnerID=40&md5=06bb0c7aab4eeaa596e00a8c84367128	Article	Final		Scopus	2-s2.0-85128133511
Maione, F.; Chini, A.; Maione, R.; Manigrasso, M.; Marello, A.; Cassese, G.; Gennarelli, N.; Milone, M.; De Palma, G.D.	Maione, F. (55778145039); Chini, Alessia (57221391929); Maione, Rosa (57223923514); Manigrasso, Michele E. (57191337871); Marello, Alessandra (57225218048); Cassese, G. (56490806800); Gennarelli, Nicola (8553964700); Milone, M. (36860998800); De Palma, Giovanni Domenico (58603713000)	55778145039; 57221391929; 57223923514; 57191337871; 57225218048; 56490806800; 8553964700; 36860998800; 58603713000	Endoscopic Diagnosis and Management of Barrett’s Esophagus with Low-Grade Dysplasia	2022	Diagnostics	12	5	1295			3	10.3390/diagnostics12051295	https://www.scopus.com/inward/record.uri?eid=2-s2.0-85131115056&doi=10.3390%2Fdiagnostics12051295&partnerID=40&md5=9a6d7ec708667b98643cbb661e2edf5a	Review	Final	All Open Access; Gold Open Access; Green Accepted Open Access; Green Open Access	Scopus	2-s2.0-85131115056
Beukinga, R.J.; Poelmann, F.B.; Kats-Ugurlu, G.; Viddeleer, A.R.; Boellaard, R.; de Haas, R.J.; Plukker, J.T.M.; Hulshoff, J.B.	Beukinga, Roelof J. (57190298163); Poelmann, Floris B. (56974534200); Kats-Ugurlu, Gürsah (35740790500); Viddeleer, Alain R. (16945056400); Boellaard, Ronald (6701854037); de Haas, Robbert J. (12646591100); Plukker, John Th M. (35393823400); Hulshoff, Jan Binne (56010427400)	57190298163; 56974534200; 35740790500; 16945056400; 6701854037; 12646591100; 35393823400; 56010427400	Prediction of Non-Response to Neoadjuvant Chemoradiotherapy in Esophageal Cancer Patients with18F-FDG PET Radiomics Based Machine Learning Classification	2022	Diagnostics	12	5	1070			13	10.3390/diagnostics12051070	https://www.scopus.com/inward/record.uri?eid=2-s2.0-85129608620&doi=10.3390%2Fdiagnostics12051070&partnerID=40&md5=f66910a4a5ae7a74e79ca1e50c4fcc68	Article	Final	All Open Access; Gold Open Access; Green Accepted Open Access; Green Final Open Access; Green Open Access	Scopus	2-s2.0-85129608620
Buck, A.; Prade, V.M.; Kunzke, T.; Feuchtinger, A.; Kröll, D.; Feith, M.; Dislich, B.; Balluff, B.; Langer, R.; Walch, A.	Buck, Achim (56225455200); Prade, Verena M. (56291922700); Kunzke, Thomas (57200944324); Feuchtinger, Annette (7801317391); Kröll, Dino (55639025500); Feith, Marcus (6701444022); Dislich, Bastian (57193571189); Balluff, Benjamin D. (26326152800); Langer, Rupert (8964920200); Walch, Axel Karl (7004388417)	56225455200; 56291922700; 57200944324; 7801317391; 55639025500; 6701444022; 57193571189; 26326152800; 8964920200; 7004388417	Metabolic tumor constitution is superior to tumor regression grading for evaluating response to neoadjuvant therapy of esophageal adenocarcinoma patients	2022	Journal of Pathology	256	2		202	213	16	10.1002/path.5828	https://www.scopus.com/inward/record.uri?eid=2-s2.0-85120458228&doi=10.1002%2Fpath.5828&partnerID=40&md5=967f1da3a8284494dbf1696579ddfa00	Article	Final	All Open Access; Green Accepted Open Access; Green Final Open Access; Green Open Access; Hybrid Gold Open Access	Scopus	2-s2.0-85120458228
Chen, H.; Yang, R.; Yu, X.; Jiang, X.; Jiang, L.; Zhang, G.; Zhou, X.	Chen, Han (56949311700); Yang, Ruoyun (57652330700); Yu, Xin (57655645100); Jiang, Xingzhou (57653444900); Jiang, Liuqin (57213426627); Zhang, Guoxin (8287130500); Zhou, Xiaoying (55516544200)	56949311700; 57652330700; 57655645100; 57653444900; 57213426627; 8287130500; 55516544200	Establishment of a Preoperative Laboratory Panel to identify Lymph Node Metastasis in Superficial Esophageal Cancer	2022	Journal of Cancer	13	7		2238	2245	3	10.7150/jca.71114	https://www.scopus.com/inward/record.uri?eid=2-s2.0-85129072430&doi=10.7150%2Fjca.71114&partnerID=40&md5=438774bdf0a20ac4d284a63015f7983a	Article	Final	All Open Access; Gold Open Access; Green Accepted Open Access; Green Open Access	Scopus	2-s2.0-85129072430
Sun, C.; Pei, L.; Zhang, Y.; Huang, Y.	Sun, Chen (57226077554); Pei, Lijian (57194526632); Zhang, Yuelun (57202340642); Huang, Yuguang (7501580308)	57226077554; 57194526632; 57202340642; 7501580308	Deep Learning-based Risk Prediction Model for Postoperative Healthcare-associated Infections; 基于深度学习的术后医疗相关感染风险预测模型	2022	Acta Academiae Medicinae Sinicae	44	1		9	16	3	10.3881/j.issn.1000-503X.14013	https://www.scopus.com/inward/record.uri?eid=2-s2.0-85127730110&doi=10.3881%2Fj.issn.1000-503X.14013&partnerID=40&md5=9e9aa6d70f330160e72698109b6bd15d	Article	Final		Scopus	2-s2.0-85127730110
Panda, N.; Shagabayeva, L.; Comrie, C.E.; Phan, N.; Moonsamy, P.; Jeffrey Yang, C.-F.; Fernández, F.G.; Morse, C.R.	Panda, Nikhil (57191528653); Shagabayeva, Larisa (57190119895); Comrie, Cameron Elizabeth (57217151179); Phan, Nicole (57219695031); Moonsamy, Philicia (57201423019); Jeffrey Yang, Chi Fu Jeffrey (56553430200); Fernández, Félix G. (7401589045); Morse, Christopher R. (7006718837)	57191528653; 57190119895; 57217151179; 57219695031; 57201423019; 56553430200; 7401589045; 7006718837	Drivers of Cost Associated With Minimally Invasive Esophagectomy	2022	Annals of Thoracic Surgery	113	1		264	270	6	10.1016/j.athoracsur.2021.01.023	https://www.scopus.com/inward/record.uri?eid=2-s2.0-85113734006&doi=10.1016%2Fj.athoracsur.2021.01.023&partnerID=40&md5=27d1052a32110a99b9526799956c1878	Article	Final		Scopus	2-s2.0-85113734006
Cinelli, L.; Felli, E.; Baratelli, L.; Segaud, S.; Baiocchini, A.; Okamoto, N.; Rodríguez-Luna, M.R.; Elmore, U.; Rosati, R.; Partelli, S.; Marescaux, J.; Gioux, S.; Diana, M.	Cinelli, Lorenzo (57205577329); Felli, Eric (57215933303); Baratelli, Luca (57219133513); Segaud, Silvère (57346153400); Baiocchini, Andrea (6602798260); Okamoto, Nariaki (57219048225); Rodríguez-Luna, María Rita (56893795800); Elmore, Ugo (6603311942); Rosati, Riccardo (57930583600); Partelli, Stefano (16687107300); Marescaux, Jacques F. (35272458200); Gioux, Sylvain (12767210300); Diana, Michel…	57205577329; 57215933303; 57219133513; 57346153400; 6602798260; 57219048225; 56893795800; 6603311942; 57930583600; 16687107300; 35272458200; 12767210300; 36699417500	Single snapshot imaging of optical properties (SSOP) for perfusion assessment during gastric conduit creation for esophagectomy: An experimental study on pigs	2021	Cancers	13	23	6079			8	10.3390/cancers13236079	https://www.scopus.com/inward/record.uri?eid=2-s2.0-85120826340&doi=10.3390%2Fcancers13236079&partnerID=40&md5=bcf91313fe1c76c763e13d29a44da2e9	Article	Final	All Open Access; Gold Open Access; Green Accepted Open Access; Green Open Access	Scopus	2-s2.0-85120826340
Auer, R.C.; Balaa, F.K.	Auer, Rebecca Ann C. (36889239100); Balaa, Fady K. (22984150500)	36889239100; 22984150500	Textbook Oncologic Outcome Summarizes the Perioperative Cancer Journey, but Should it be used to Judge Hospitals?	2021	Annals of Surgical Oncology	28	13		8025	8027	7	10.1245/s10434-021-10714-7	https://www.scopus.com/inward/record.uri?eid=2-s2.0-85116467533&doi=10.1245%2Fs10434-021-10714-7&partnerID=40&md5=b1356c3991604cd6ba8fd71be222173c	Note	Final	All Open Access; Bronze Open Access	Scopus	2-s2.0-85116467533
Wang, J.; Wu, L.-L.; Zhang, Y.; Ma, G.; Lu, Y.	Wang, Jinlong (57218486933); Wu, Leilei (57211041742); Zhang, Yunzhe (57207799277); Ma, Guowei (25931040600); Lu, Yao (57190289782)	57218486933; 57211041742; 57207799277; 25931040600; 57190289782	Establishing a survival prediction model for esophageal squamous cell carcinoma based on CT and histopathological images	2021	Physics in Medicine and Biology	66	14	145015			8	10.1088/1361-6560/ac1020	https://www.scopus.com/inward/record.uri?eid=2-s2.0-85111228016&doi=10.1088%2F1361-6560%2Fac1020&partnerID=40&md5=682ffe4b7350f4b370291e02483c8c45	Article	Final		Scopus	2-s2.0-85111228016
Zhao, Z.; Cheng, X.; Sun, X.; Ma, S.; Feng, H.; Zhao, L.	Zhao, Ziran (56327308500); Cheng, Xi (59056616300); Sun, Xiao (58447710400); Ma, Shanrui (57207449077); Feng, Hao (57087683300); Zhao, Liang (57214293536)	56327308500; 59056616300; 58447710400; 57207449077; 57087683300; 57214293536	Prediction model of anastomotic leakage among esophageal cancer patients after receiving an esophagectomy: Machine learning approach	2021	JMIR Medical Informatics	9	7	e27110			12	10.2196/27110	https://www.scopus.com/inward/record.uri?eid=2-s2.0-85111637037&doi=10.2196%2F27110&partnerID=40&md5=5566c6c8ca48bdbfecd6ad51e62f7383	Article	Final	All Open Access; Gold Open Access; Green Accepted Open Access; Green Open Access	Scopus	2-s2.0-85111637037
Altorki, N.; Sedrakyan, A.	Altorki, Nasser Khaled (7006645610); Sedrakyan, Art R. (55207402200)	7006645610; 55207402200	Commentary: Can machine learning reduce readmissions after esophagectomy? A consummation devoutly to be wished	2021	Journal of Thoracic and Cardiovascular Surgery	161	6		1944	1945	1	10.1016/j.jtcvs.2020.05.054	https://www.scopus.com/inward/record.uri?eid=2-s2.0-85088361573&doi=10.1016%2Fj.jtcvs.2020.05.054&partnerID=40&md5=4da6fba74715366a96772371f11c14e3	Editorial	Final	All Open Access; Bronze Open Access	Scopus	2-s2.0-85088361573
Bolourani, S.; Tayebi, M.A.; Diao, L.; Wang, P.; Patel, V.; Manetta, F.; Lee, P.C.	Bolourani, Siavash (56444406300); Tayebi, Mohammad A. (16240026800); Diao, Li (57214628131); Wang, Ping (56718056100); Patel, Vihas M. (22136133500); Manetta, Frank (6602886091); Lee, Paul C. (34667919000)	56444406300; 16240026800; 57214628131; 56718056100; 22136133500; 6602886091; 34667919000	Using machine learning to predict early readmission following esophagectomy	2021	Journal of Thoracic and Cardiovascular Surgery	161	6		1926	1.94E+11	37	10.1016/j.jtcvs.2020.04.172	https://www.scopus.com/inward/record.uri?eid=2-s2.0-85087919044&doi=10.1016%2Fj.jtcvs.2020.04.172&partnerID=40&md5=65a83dee02b222df31cee5bd16125645	Article	Final		Scopus	2-s2.0-85087919044
Heinemann, M.K.	Heinemann, Markus K. (34570464800)	34570464800	Editorial: Down Gullet Alley	2021	Thoracic and Cardiovascular Surgeon	69	3		197		0	10.1055/s-0041-1727106	https://www.scopus.com/inward/record.uri?eid=2-s2.0-85104052279&doi=10.1055%2Fs-0041-1727106&partnerID=40&md5=646dd7ad4b18bb51de5583bd1153bae2	Editorial	Final		Scopus	2-s2.0-85104052279
Urbanski, A.; Babic, B.; Schröder, W.; Schiffmann, L.M.; Muller, D.T.; Bruns, C.J.; Fuchs, H.F.	Urbanski, Alexander (56332874800); Babic, Benjamin (56191205000); Schröder, Wolfgang (7202191779); Schiffmann, Lars Mortimer (56072104000); Muller, Dolores Thea (57210842003); Bruns, Christiane Josephine (57216057302); Fuchs, Hans Friedrich (54880091000)	56332874800; 56191205000; 7202191779; 56072104000; 57210842003; 57216057302; 54880091000	New techniques and training methods for robot-assisted surgery and cost-benefit analysis of Ivor Lewis esophagectomy; Neue Techniken und Trainingsmethoden für die roboterassistierte Chirurgie und Kosten-Nutzen-Bewertung anhand der Ivor-Lewis-Ösophagektomie	2021	Chirurg	92	2		97	101	6	10.1007/s00104-020-01317-1	https://www.scopus.com/inward/record.uri?eid=2-s2.0-85096614102&doi=10.1007%2Fs00104-020-01317-1&partnerID=40&md5=d6921f2a728e2faa0b108f236cef08cf	Review	Final		Scopus	2-s2.0-85096614102
Yang, H.; Hu, B.	Yang, Hang (57191995159); Hu, Bing (24824380900)	57191995159; 24824380900	Recent advances in early esophageal cancer: diagnosis and treatment based on endoscopy	2021	Postgraduate Medicine	133	6		665	673	34	10.1080/00325481.2021.1934495	https://www.scopus.com/inward/record.uri?eid=2-s2.0-85107514987&doi=10.1080%2F00325481.2021.1934495&partnerID=40&md5=19f349864a69c57721c0e26084429c40	Review	Final		Scopus	2-s2.0-85107514987
			Erratum: Notice of Corrections (The Journal of Thoracic and Cardiovascular Surgery, (S0022522320312678), (10.1016/j.jtcvs.2020.04.172))	2021	Journal of Thoracic and Cardiovascular Surgery	161	1		341		0	10.1016/j.jtcvs.2020.10.002	https://www.scopus.com/inward/record.uri?eid=2-s2.0-85092909405&doi=10.1016%2Fj.jtcvs.2020.10.002&partnerID=40&md5=3ab84a3a5f30aa0035fcd7120998fa59	Erratum	Final	All Open Access; Bronze Open Access	Scopus	2-s2.0-85092909405
Syed, T.; Doshi, A.; Guleria, S.; Syed, S.; Shah, T.	Syed, Taseen A. (57195532456); Doshi, Akash (57780151300); Guleria, Shan (57201343812); Syed, Sana (37089853300); Shah, Tilak Upendra (55256668400)	57195532456; 57780151300; 57201343812; 37089853300; 55256668400	Artificial Intelligence and Its Role in Identifying Esophageal Neoplasia	2020	Digestive Diseases and Sciences	65	12		3448	3455	13	10.1007/s10620-020-06643-2	https://www.scopus.com/inward/record.uri?eid=2-s2.0-85092554594&doi=10.1007%2Fs10620-020-06643-2&partnerID=40&md5=536b9fafbace9f2bdde21ee5c072624e	Review	Final	All Open Access; Green Accepted Open Access; Green Open Access	Scopus	2-s2.0-85092554594
Liu, X.-L.; Shao, C.-Y.; Sun, L.; Liu, Y.-Y.; Hu, L.-W.; Cong, Z.-Z.; Xu, Y.; Wang, R.-C.; Yi, J.; Wang, W.	Liu, Xiaolong (59813627100); Shao, Chenye (57205582301); Sun, Lei (57305138600); Liu, Yiyang (56669898600); Hu, Liwen (56537390300); Cong, Zhuangzhuang (55958995100); Xu, Yang (57192964306); Wang, Rongchun (57219931013); Yi, Jun (55737205000); Wang, Wei (58844315800)	59813627100; 57205582301; 57305138600; 56669898600; 56537390300; 55958995100; 57192964306; 57219931013; 55737205000; 58844315800	An artificial neural network model predicting pathologic nodal metastases in clinical stage I-II esophageal squamous cell carcinoma patients	2020	Journal of Thoracic Disease	12	10		5580	5592	12	10.21037/jtd-20-1956	https://www.scopus.com/inward/record.uri?eid=2-s2.0-85096131681&doi=10.21037%2Fjtd-20-1956&partnerID=40&md5=6785ae816d62844e68dd40d12c0dcca6	Article	Final	All Open Access; Gold Open Access; Green Final Open Access; Green Open Access	Scopus	2-s2.0-85096131681
			Erratum: Statement of Concern (The Journal of Thoracic and Cardiovascular Surgery, (S0022522320312678), (10.1016/j.jtcvs.2020.04.172))	2020	Journal of Thoracic and Cardiovascular Surgery	160	4		1140		0	10.1016/j.jtcvs.2020.07.086	https://www.scopus.com/inward/record.uri?eid=2-s2.0-85090872666&doi=10.1016%2Fj.jtcvs.2020.07.086&partnerID=40&md5=c615e00458a54a92f11a93e244b5418d	Erratum	Final	All Open Access; Bronze Open Access	Scopus	2-s2.0-85090872666
Kolb, J.M.; Wani, S.	Kolb, Jennifer M. (55805148000); Wani, Sachin B. (14044423800)	55805148000; 14044423800	Endoscopic eradication therapy for Barrett's oesophagus: State of the art	2020	Current Opinion in Gastroenterology	36	4		351	358	17	10.1097/MOG.0000000000000650	https://www.scopus.com/inward/record.uri?eid=2-s2.0-85086051315&doi=10.1097%2FMOG.0000000000000650&partnerID=40&md5=9cb40c5b03b4242352d823078f94d1a0	Review	Final	All Open Access; Green Accepted Open Access; Green Open Access	Scopus	2-s2.0-85086051315
Rahman, S.A.; Walker, R.C.; Lloyd, M.A.; Grace, B.L.; van Boxel, G.I.; Feike Kingma, B.F.; Ruurda, J.P.; van Hillegersberg, R.; Harris, S.; Parsons, S.; Mercer, S.; Griffiths, E.A.; O'Neill, J.R.; Turkington, R.; Fitzgerald, R.C.; Underwood, T.J.; Noorani, A.; Elliott, R.F.; Edwards, P.A.W.; Grehan, N.; Nutzinger, B.; Crawte, J.; Chettouh, H.; Contino, G.; Li, X.; Gregson, E.; Zeki, S.; de la Rue…	Rahman, Saqib A. (58294886000); Walker, Robert Charles (57190942783); Lloyd, Megan A. (57198176570); Grace, Ben L. (57205743557); van Boxel, Gijs Isaac (55986352600); Feike Kingma, B. (57196941394); Ruurda, Jelle P. (6602096606); van Hillegersberg, Richard (56216437200); Harris, Scott F. (57199122432); Parsons, Simon L. (8044824400); Mercer, Stuart J. (7005913613); Griffiths, Ewen A. (12766090500…	58294886000; 57190942783; 57198176570; 57205743557; 55986352600; 57196941394; 6602096606; 56216437200; 57199122432; 8044824400; 7005913613; 12766090500; 23393347400; 16204715800; 57203177024; 23978947100; 24491916000; 56215145500; 58588946700; 57201570931; 56215086100; 56215233500; 57194746527; 6508301736; 59651415900; 56182292300; 26538385700; 57191401023; 35759327900; 7003693973; 15923466600; 5…	Machine learning to predict early recurrence after oesophageal cancer surgery	2020	British Journal of Surgery	107	8		1042	1052	48	10.1002/bjs.11461	https://www.scopus.com/inward/record.uri?eid=2-s2.0-85078842848&doi=10.1002%2Fbjs.11461&partnerID=40&md5=87c192ac7aad6c9ecf7da3cb114810c8	Article	Final	All Open Access; Green Accepted Open Access; Green Open Access; Hybrid Gold Open Access	Scopus	2-s2.0-85078842848
Chen, M.T.; Mahmood, F.; Sweer, J.A.; Durr, N.J.	Chen, Mason T. (57209347212); Mahmood, Faisal (56647751100); Sweer, Jordan A. (57188589124); Durr, Nicholas J. (16303771500)	57209347212; 56647751100; 57188589124; 16303771500	GANPOP: Generative Adversarial Network Prediction of Optical Properties from Single Snapshot Wide-Field Images	2020	IEEE Transactions on Medical Imaging	39	6	8943974	1988	1999	37	10.1109/TMI.2019.2962786	https://www.scopus.com/inward/record.uri?eid=2-s2.0-85077308211&doi=10.1109%2FTMI.2019.2962786&partnerID=40&md5=0edbc818702a37b6618b6339922132f9	Article	Final	All Open Access; Green Accepted Open Access; Green Open Access	Scopus	2-s2.0-85077308211
Chen, H.; Zhou, X.; Tang, X.; Li, S.; Zhang, G.	Chen, Han (56949311700); Zhou, Xiaoying (55516544200); Tang, Xinyu (57193008809); Li, Shuo (55149753500); Zhang, Guoxin (8287130500)	56949311700; 55516544200; 57193008809; 55149753500; 8287130500	Prediction of lymph node metastasis in superficial esophageal cancer using a pattern recognition neural network	2020	Cancer Management and Research	12			12249	12258	12	10.2147/CMAR.S270316	https://www.scopus.com/inward/record.uri?eid=2-s2.0-85096924462&doi=10.2147%2FCMAR.S270316&partnerID=40&md5=30669c2e420789dc9b6a162df25d32e2	Article	Final	All Open Access; Gold Open Access; Green Accepted Open Access; Green Open Access	Scopus	2-s2.0-85096924462
Boshier, P.R.; Klevebro, F.; Low, D.E.	Boshier, Piers Robert (36496521800); Klevebro, Fredrik (56019215800); Low, Donald Edward (57202568409)	36496521800; 56019215800; 57202568409	Enhanced Recovery After Surgery: Recommendations for Esophagectomy	2020					385	394	1	10.1007/978-3-030-33443-7_41	https://www.scopus.com/inward/record.uri?eid=2-s2.0-105013331173&doi=10.1007%2F978-3-030-33443-7_41&partnerID=40&md5=41e307eb4c486ca53937b5db57d4ed00	Book chapter	Final		Scopus	2-s2.0-105013331173
Rice, T.W.; Lu, M.; Ishwaran, H.; Blackstone, E.H.	Rice, Thomas William (56922404400); Lu, Min (57206718085); Ishwaran, Hemant (7003266763); Blackstone, Eugene H. (36039976900)	56922404400; 57206718085; 7003266763; 36039976900	Precision Surgical Therapy for Adenocarcinoma of the Esophagus and Esophagogastric Junction	2019	Journal of Thoracic Oncology	14	12		2164	2175	22	10.1016/j.jtho.2019.08.004	https://www.scopus.com/inward/record.uri?eid=2-s2.0-85073067603&doi=10.1016%2Fj.jtho.2019.08.004&partnerID=40&md5=13f039315e4c51de446b56103ef6f5f3	Article	Final		Scopus	2-s2.0-85073067603
Gayet, B.; Fuks, D.	Gayet, Brice (7006311823); Fuks, David (24073064500)	7006311823; 24073064500	Afterword	2019	Surgical Oncology Clinics of North America	28	2		333	335	1	10.1016/j.soc.2018.11.013	https://www.scopus.com/inward/record.uri?eid=2-s2.0-85059508671&doi=10.1016%2Fj.soc.2018.11.013&partnerID=40&md5=ac6f496120334f08fd4adce966c1dd2b	Review	Final		Scopus	2-s2.0-85059508671
D’Journo, X.B.	D’Journo, Xavier B. (8512329100)	8512329100	Clinical implication of the innovations of the 8th edition of the TNM classification for esophageal and esophago-gastric cancer	2018	Journal of Thoracic Disease	10			S2671	S2681	58	10.21037/jtd.2018.03.182	https://www.scopus.com/inward/record.uri?eid=2-s2.0-85052119364&doi=10.21037%2Fjtd.2018.03.182&partnerID=40&md5=373406a993b81da98d3a2e006c03c94a	Article	Final	All Open Access; Hybrid Gold Open Access	Scopus	2-s2.0-85052119364
Rice, T.W.; Gress, D.M.; Patil, D.T.; Hofstetter, W.L.; Kelsen, D.P.; Blackstone, E.H.	Rice, Thomas William (56922404400); Gress, Donna M. (56654974200); Patil, Deepa T. (59434555800); Hofstetter, Wayne L. (7005630907); Kelsen, David Paul (18836096900); Blackstone, Eugene H. (36039976900)	56922404400; 56654974200; 59434555800; 7005630907; 18836096900; 36039976900	Cancer of the esophagus and esophagogastric junction—Major changes in the American Joint Committee on Cancer eighth edition cancer staging manual	2017	Ca-A Cancer Journal for Clinicians	67	4		304	317	265	10.3322/caac.21399	https://www.scopus.com/inward/record.uri?eid=2-s2.0-85019656710&doi=10.3322%2Fcaac.21399&partnerID=40&md5=6eb55af778167ee9d01dbad9ed4e1ce0	Article	Final	All Open Access; Gold Open Access	Scopus	2-s2.0-85019656710
Rice, T.W.; Ishwaran, H.; Hofstetter, W.L.; Schipper, P.H.; Kesler, K.A.; Law, S.; Lerut, T.; Denlinger, C.E.; Salo, J.A.; Scott, W.J.; Watson, T.J.; Allen, M.S.; Chen, L.-Q.; Rusch, V.W.; Cerfolio, R.J.; Luketich, J.D.; Duranceau, A.; Darling, G.E.; Pera, M.; Apperson-Hansen, C.; Blackstone, E.H.	Rice, Thomas William (56922404400); Ishwaran, Hemant (7003266763); Hofstetter, Wayne L. (7005630907); Schipper, Paul Henry (7004066850); Kesler, Kenneth A. (16750345400); Law, Simon Ying Kit (7202241293); Lerut, Toni E.M.R. (57131524100); Denlinger, Chadrick E. (6603082224); Salo, Jarmo A. (35433761500); Scott, Walter J. (57203598351); Watson, Thomas J. (35514467100); Allen, Mark S. (26321296800)…	56922404400; 7003266763; 7005630907; 7004066850; 16750345400; 7202241293; 57131524100; 6603082224; 35433761500; 57203598351; 35514467100; 26321296800; 7409434941; 7005656070; 35482160300; 7005255441; 7006027381; 7007146449; 7005551936; 6603596984; 36039976900	Esophageal cancer: Associations with (pN+) lymph node metastases	2017	Annals of Surgery	265	1		122	129	117	10.1097/SLA.0000000000001594	https://www.scopus.com/inward/record.uri?eid=2-s2.0-84954357029&doi=10.1097%2FSLA.0000000000001594&partnerID=40&md5=e88110da23a6a83196ddd5234461bd50	Article	Final	All Open Access; Green Accepted Open Access; Green Open Access	Scopus	2-s2.0-84954357029
Findlay, J.M.; Gillies, R.S.; Sgromo, B.; Marshall, R.E.K.; Middleton, M.R.; Maynard, N.	Findlay, John M. (35332039000); Gillies, Richard S. (15759915300); Sgromo, Bruno (6505530752); Marshall, Robert E.K. (7401714134); Middleton, Mark R. (7103103337); Maynard, Nick David (7003827097)	35332039000; 15759915300; 6505530752; 7401714134; 7103103337; 7003827097	Individual Risk Modelling for Esophagectomy: A Systematic Review	2014	Journal of Gastrointestinal Surgery	18	8		1532	1542	9	10.1007/s11605-014-2524-2	https://www.scopus.com/inward/record.uri?eid=2-s2.0-84904214244&doi=10.1007%2Fs11605-014-2524-2&partnerID=40&md5=8c8f669adee03b3a3579c0cf6a806855	Article	Final		Scopus	2-s2.0-84904214244
Duong, C.; Greenawalt, D.M.; Kowalczyk, A.; Ciavarella, M.L.; Raskutti, G.; Murray, W.K.; Phillips, W.A.; Thomas, R.J.S.	Duong, Cuong P. (14026335200); Greenawalt, Danielle M. (56899187400); Kowalczyk, Adam (35362148800); Ciavarella, Marianne L. (7006543132); Raskutti, Garvesh (23010252600); Murray, William K. (7201983442); Phillips, Wayne A. (7401923486); Thomas, Robert James S. (55952256900)	14026335200; 56899187400; 35362148800; 7006543132; 23010252600; 7201983442; 7401923486; 55952256900	Pretreatment gene expression profiles can be used to predict response to neoadjuvant chemoradiotherapy in esophageal cancer	2007	Annals of Surgical Oncology	14	12		3602	3609	57	10.1245/s10434-007-9550-1	https://www.scopus.com/inward/record.uri?eid=2-s2.0-36348960122&doi=10.1245%2Fs10434-007-9550-1&partnerID=40&md5=5508fc425a5fb6a09af8ff92b25ae0bf	Article	Final		Scopus	2-s2.0-36348960122
Stein, H.J.; Feith, M.	Stein, H. J. (55434179500); Feith, Marcus (6701444022)	55434179500; 6701444022	Surgical strategies for early esophageal adenocarcinoma	2005	Best Practice and Research: Clinical Gastroenterology	19	6		927	940	19	10.1016/j.bpg.2005.06.004	https://www.scopus.com/inward/record.uri?eid=2-s2.0-29844436492&doi=10.1016%2Fj.bpg.2005.06.004&partnerID=40&md5=e571b2c9fc16c223d45da0f389a5e6ac	Review	Final		Scopus	2-s2.0-29844436492
