# Supplementary material for: Artificial Intelligence in Esophagectomy: A Systematic Review
Source: J Clin Med. 2026 Mar 12;15(6):2169. doi: 10.3390/jcm15062169 (PMC13027133; doi:10.3390/jcm15062169)
Supplement: Supplementary file 1 [file jcm-15-02169-s001.zip › Table S2 Risk of bias.xlsx]

## Sheet: Лист1
Title	Bias due to confounding	Bias in selection of participants	Bias in classification of intervention	Bias due to deviations from intended intervention	Bias due to missing data	Bias in measurement of outcomes	Overall risk of bias	STARD 2015 Checklist Assessment
Furube et al. (2025)	serious	moderate	moderate	low	moderate	serious	serious	63% (17/27)
Furube et al. (2024)	moderate	moderate	low	low	moderate	serious	serious	59% (16/27)
Brandenburg et al. (2023)	moderate	moderate	low	low	moderate	serious	moderate	67% (18/27)
den Boer et al. (2023)	moderate	moderate	low	low	moderate	serious	moderate	60% (18/30)
Sato et al. (2022)	moderate	moderate	low	low	moderate	moderate	moderate	70% (19/27)
Takeuchi et al. (2022)	moderate	moderate	low	low	low	moderate	moderate	68% (17/25)
Title	Furube et al. (2025)	Furube et al. (2024)	Brandenburg et al. (2023)	den Boer et al. (2023)	Sato et al. (2022)	Takeuchi et al. (2022)
Bias due to confounding	serious	moderate	moderate	moderate	moderate	moderate
Bias in selection of participants	moderate	moderate	moderate	moderate	moderate	moderate
Bias in classification of intervention	moderate	low	low	low	low	low
Bias due to deviations from intended intervention	low	low	low	low	low	low
Bias due to missing data	moderate	moderate	moderate	moderate	moderate	low
Bias in measurement of outcomes	serious	serious	serious	serious	moderate	moderate
Overall risk of bias	serious	serious	moderate	moderate	moderate	moderate
STARD 2015 Checklist Assessment	63% (17/27)	59% (16/27)	67% (18/27)	60% (18/30)	70% (19/27)	68% (17/25)
