# Supplementary material for: Artificial Intelligence in Esophagectomy: A Systematic Review
Source: J Clin Med. 2026 Mar 12;15(6):2169. doi: 10.3390/jcm15062169 (PMC13027133; doi:10.3390/jcm15062169)
Supplement: Supplementary file 1 [file jcm-15-02169-s001.zip › WoS Search.xls]

## Sheet: savedrecs
Publication Type	Authors	Book Authors	Book Editors	Book Group Authors	Author Full Names	Book Author Full Names	Group Authors	Article Title	Source Title	Book Series Title	Book Series Subtitle	Language	Document Type	Conference Title	Conference Date	Conference Location	Conference Sponsor	Conference Host	Author Keywords	Keywords Plus	Abstract	Addresses	Affiliations	Reprint Addresses	Email Addresses	Researcher Ids	ORCIDs	Funding Orgs	Funding Name Preferred	Funding Text	Cited References	Cited Reference Count	Times Cited, WoS Core	Times Cited, All Databases	180 Day Usage Count	Since 2013 Usage Count	Publisher	Publisher City	Publisher Address	ISSN	eISSN	ISBN	Journal Abbreviation	Journal ISO Abbreviation	Publication Date	Publication Year	Volume	Issue	Part Number
J	Jung, JO; Pisula, JI; Bozek, K; Popp, F; Fuchs, HF; Schröder, W; Bruns, CJ; Schmidt, T				Jung, Jin-On; Pisula, Juan I.; Bozek, Kasia; Popp, Felix; Fuchs, Hans F.; Schroeder, Wolfgang; Bruns, Christiane J.; Schmidt, Thomas			Prediction of postoperative complications after oesophagectomy using machine-learning methods	BJS-BRITISH JOURNAL OF SURGERY																	Schröder, Wolfgang/A-8799-2008; Jung, Jin-On/AHC-3515-2022	Fuchs, Hans/0000-0003-4764-8050; Jung, Jin-On/0000-0001-6121-0114													0007-1323	1365-2168				SEP 6	2023	110	10
J	Yeh, JCY; Yu, WH; Yang, CK; Chien, L; Lin, KH; Huang, WS; Hsu, PK				Yeh, Joe Chao-Yuan; Yu, Wei-Hsiang; Yang, Cheng-Kun; Chien, Ling-, I; Lin, Ko-Han; Huang, Wen-Sheng; Hsu, Po-Kuei			Predicting aggressive histopathological features in esophageal cancer with positron emission tomography using a deep convolutional neural network	ANNALS OF TRANSLATIONAL MEDICINE																	Yu, Wei-Hsiang/GYU-6950-2022; Yang, Cheng Kun/MBG-9751-2025	Yeh, Chao-Yuan/0000-0002-1947-1596													2305-5839	2305-5847				JAN	2021	9	1
J	Matsuda, S; Irino, T; Okamura, A; Mayanagi, S; Booka, E; Takeuchi, M; Kawakubo, H; Takeuchi, H; Watanabe, M; Kitagawa, Y				Matsuda, Satoru; Irino, Tomoyuki; Okamura, Akihiko; Mayanagi, Shuhei; Booka, Eisuke; Takeuchi, Masashi; Kawakubo, Hirofumi; Takeuchi, Hiroya; Watanabe, Masayuki; Kitagawa, Yuko			Endoscopic Evaluation of Pathological Complete Response Using Deep Neural Network in Esophageal Cancer Patients Who Received Neoadjuvant Chemotherapy-Multicenter Retrospective Study from Four Japanese Esophageal Centers	ANNALS OF SURGICAL ONCOLOGY																	Irino, Tomoyuki/V-2866-2019; Kitagawa, Yuko/C-4937-2014; Okamura, Akihiko/ABT-9209-2022														1068-9265	1534-4681				NOV	2023	30	12
J	Matsuda, S; Irino, T; Kawakubo, H; Takeuchi, M; Nishimura, E; Hisaoka, K; Sano, J; Kobayashi, R; Fukuda, K; Nakamura, R; Takeuchi, H; Kitagawa, Y				Matsuda, Satoru; Irino, Tomoyuki; Kawakubo, Hirofumi; Takeuchi, Masashi; Nishimura, Erika; Hisaoka, Kazuhiko; Sano, Junichi; Kobayashi, Ryota; Fukuda, Kazumasa; Nakamura, Rieko; Takeuchi, Hiroya; Kitagawa, Yuko			Evaluation of Endoscopic Response Using Deep Neural Network in Esophageal Cancer Patients Who Received Neoadjuvant Chemotherapy	ANNALS OF SURGICAL ONCOLOGY																	Irino, Tomoyuki/V-2866-2019; Kitagawa, Yuko/C-4937-2014														1068-9265	1534-4681				JUN	2023	30	6
J	Syed, T; Doshi, A; Guleria, S; Syed, S; Shah, TL				Syed, Taseen; Doshi, Akash; Guleria, Shan; Syed, Sana; Shah, Tilak			Artificial Intelligence and Its Role in Identifying Esophageal Neoplasia	DIGESTIVE DISEASES AND SCIENCES																	Syed, Taseen/AAI-9099-2020														0163-2116	1573-2568				DEC	2020	65	12
J	Chen, H; Zhou, XY; Tang, XY; Li, S; Zhang, GX				Chen, Han; Zhou, Xiaoying; Tang, Xinyu; Li, Shuo; Zhang, Guoxin			Prediction of Lymph Node Metastasis in Superficial Esophageal Cancer Using a Pattern Recognition Neural Network	CANCER MANAGEMENT AND RESEARCH																	; 新宇, 唐/LKK-3377-2024; Li, Shuo/GXV-6545-2022	Chen, Han/0000-0002-7513-034X;													1179-1322						2020	12
J	Chen, MT; Mahmood, F; Sweer, JA; Durr, NJ				Chen, Mason T.; Mahmood, Faisal; Sweer, Jordan A.; Durr, Nicholas J.			GANPOP: Generative Adversarial Network Prediction of Optical Properties From Single Snapshot Wide-Field Images	IEEE TRANSACTIONS ON MEDICAL IMAGING																	Durr, Nicholas/W-5517-2018; Mahmood, Faisal/C-1021-2015	Durr, Nicholas/0000-0001-9808-7383; Chen, Mason T/0000-0001-5121-0647; Mahmood, Faisal/0000-0001-7587-1562													0278-0062	1558-254X				JUN	2020	39	6
J	Poulos, CM; Cassidy, R; Khatibifar, E; Holzwanger, E; Schumacher, L				Poulos, Constantine M.; Cassidy, Ryan; Khatibifar, Eamon; Holzwanger, Erik; Schumacher, Lana			The current state of artificial intelligence in robotic esophageal surgery	MINI-INVASIVE SURGERY																																2574-1225					2025	9
J	Lagarde, SM; ten Kate, FW; Reitsma, JB; Busch, ORC; van Lanschot, JJB				Lagarde, Sjoerd M.; ten Kate, Fieboj. W.; Reitsma, Johannes B.; Busch, Olivier R. C.; van Lanschot, J. Jan B.			Prognostic factors in adenocarcinoma of the esophagus or gastroesophageal junction	JOURNAL OF CLINICAL ONCOLOGY																	Reitsma, Johannes/PCT-8920-2025; Busch, Olivier/AAC-3650-2020														0732-183X					SEP 10	2006	24	26
J	Mofidi, R; Deans, C; Duff, MD; de Beaux, AC; Brown, SP				Mofidi, R; Deans, C; Duff, MD; de Beaux, AC; Brown, SP			Prediction of survival from carcinoma of oesophagus and oesophago-gastric junction following surgical resection using an artificial neural network	EJSO																	Mofidi, Reza/K-5734-2019	Mofidi, Reza/0000-0001-9314-3681													0748-7983					JUN	2006	32	5
J	Liu, XL; Shao, CY; Sun, L; Liu, YY; Hu, LW; Cong, ZZ; Xu, Y; Wang, RC; Yi, J; Wang, W				Liu, Xiao-Long; Shao, Chen-Ye; Sun, Lei; Liu, Yi-Yang; Hu, Li-Wen; Cong, Zhuang-Zhuang; Xu, Yang; Wang, Rong-Chun; Yi, Jun; Wang, Wei			An artificial neural network model predicting pathologic nodal metastases in clinical stage I-II esophageal squamous cell carcinoma patients	JOURNAL OF THORACIC DISEASE																	Wang, Wei/JAO-0499-2023; shao, chenye/MEK-8856-2025	Wang, Wei/0000-0002-1614-0759;													2072-1439	2077-6624				OCT	2020	12	10
J	Bektas, M; Burchell, GL; Bonjer, HJ; van der Peet, DL				Bektas, Mustafa; Burchell, George L.; Bonjer, H. Jaap; van der Peet, Donald L.			Machine learning applications in upper gastrointestinal cancer surgery: a systematic review	SURGICAL ENDOSCOPY AND OTHER INTERVENTIONAL TECHNIQUES																		Bektas, Mustafa/0000-0002-2071-7039													0930-2794	1432-2218				JAN	2023	37	1
J	Stein, HJ; Feith, M				Stein, HJ; Feith, M			Surgical strategies for early esophageal adenocarcinoma	BEST PRACTICE & RESEARCH CLINICAL GASTROENTEROLOGY																	Stein, Hubert J/HHS-9714-2022	Stein, Hubert J/0000-0002-6765-862X													1521-6918	1532-1916				DEC	2005	19	6
J	Findlay, JM; Gillies, RS; Sgromo, B; Marshall, REK; Middleton, MR; Maynard, ND				Findlay, John M.; Gillies, Richard S.; Sgromo, Bruno; Marshall, Robert E. K.; Middleton, Mark R.; Maynard, Nicholas D.			Individual Risk Modelling for Esophagectomy: A Systematic Review	JOURNAL OF GASTROINTESTINAL SURGERY																		Sgromo, Bruno/0000-0003-1010-9301; Findlay, John/0000-0001-5786-4086													1091-255X	1873-4626				AUG	2014	18	8
J	Akesson, O; Abrahamsson, P; Johansson, G; Haney, M; Falkenback, D; Hermansson, M; Jeremiasen, M; Johansson, J				Akesson, Oscar; Abrahamsson, Pernilla; Johansson, Goran; Haney, Michael; Falkenback, Dan; Hermansson, Michael; Jeremiasen, Martin; Johansson, Jan			Surface microdialysis measures local tissue metabolism after Ivor Lewis esophagectomy; an attempt to predict anastomotic defect	DISEASES OF THE ESOPHAGUS																		Johansson, Jan/0000-0001-6564-6265													1120-8694	1442-2050				JUL 27	2023	36	8
J	Pisla, D; Al Hajjar, N; Rus, G; Popa, C; Gherman, B; Ciocan, A; Cailean, A; Radu, C; Chablat, D; Vaida, C; Iordan, AE				Pisla, Doina; Al Hajjar, Nadim; Rus, Gabriela; Popa, Calin; Gherman, Bogdan; Ciocan, Andra; Cailean, Andrei; Radu, Corina; Chablat, Damien; Vaida, Calin; Iordan, Anca-Elena			An AI-Based Sensorless Force Feedback in Robot-Assisted Minimally Invasive Surgery	INFORMATION																	Andrei, Cailean/OPO-1008-2025; Corina, Radu/AAA-4464-2022; Ciocan, Andra/ABE-6684-2020; Iordan, Anca-Elena/AAQ-9664-2021; Gherman, Bogdan/ADB-1418-2022; AlHajjar, Nadim/I-3147-2017; Pisla, Doina/G-7985-2011; Vaida, Calin/B-4548-2015; Rus, Gabriela/HKO-1778-2023															2078-2489				NOV 17	2025	16	11
C	de Jong, RLPD; al Khalil, Y; Jaspers, TJM; van Jaarsveld, RC; Kuiper, GM; Li, YP; van Hillegersberg, R; Ruurda, JP; Breeuwer, M; van der Sommen, F		Rettmann, ME; Siewerdsen, JH		de Jong, Ronald L. P. D.; al Khalil, Yasmina; Jaspers, Tim J. M.; van Jaarsveld, Romy C.; Kuiper, Gino M.; Li, Yiping; van Hillegersberg, Richard; Ruurda, Jelle P.; Breeuwer, Marcel; van der Sommen, Fons			Benchmarking Pretrained Attention-based Models for Real-Time Recognition in Robot-Assisted Esophagectomy	MEDICAL IMAGING 2025: IMAGE-GUIDED PROCEDURES, ROBOTIC INTERVENTIONS, AND MODELING	Progress in Biomedical Optics and Imaging				2025 Conference on Medical Imaging	FEB 16-21, 2025	San Diego, CA	United Imaging Healthcare Co,Merck & Co Inc,Philips Research									; Al Khalil, Yasmina/ISU-9416-2023; van der Sommen, Fons/AEW-0479-2022	de Jong, Ronald/0009-0005-7806-4340; Jaspers, Tim/0009-0001-8306-5058; Breeuwer, Marcel/0000-0003-1822-8970; van der Sommen, Fons/0000-0002-3593-2356													1605-7422		978-1-5106-8594-9; 978-1-5106-8595-6				2025	13408
J	Wu, H; Wu, XL; Miao, SL; Cao, GQ; Su, H; Pan, J; Xu, YL; Zhou, JW				Wu, Hao; Wu, Xiaoli; Miao, Shouliang; Cao, Guoquan; Su, Huang; Pan, Jie; Xu, Yilun; Zhou, Jianwei			Deep learning-based prediction of enhanced CT scans for lymph node metastasis in esophageal squamous cell carcinoma	JAPANESE JOURNAL OF RADIOLOGY																															1867-1071	1867-108X				AUG	2025	43	8
J	Theocharopoulos, C; Davakis, S; Ziogas, DC; Theocharopoulos, A; Foteinou, D; Mylonakis, A; Katsaros, I; Gogas, H; Charalabopoulos, A				Theocharopoulos, Charalampos; Davakis, Spyridon; Ziogas, Dimitrios C.; Theocharopoulos, Achilleas; Foteinou, Dimitra; Mylonakis, Adam; Katsaros, Ioannis; Gogas, Helen; Charalabopoulos, Alexandros			Deep Learning for Image Analysis in the Diagnosis and Management of Esophageal Cancer	CANCERS																	; Foteinou, Dimitra/PCS-8814-2025; Katsaros, Ioannis/AHI-2537-2022; Charalabopoulos, Alexandros/AAI-3628-2020	Mylonakis, Adam/0000-0002-0272-3259; Foteinou, Dimitra/0009-0002-7036-4662; Gogas, Helen/0000-0002-0451-2885; Charalabopoulos, Alexanos/0000-0003-1835-4723; Davakis, Spyridon/0000-0002-0042-436X; Katsaros, Ioannis/0000-0002-6743-8942; Ziogas, Dimitrios C/0000-0003-2620-4004;														2072-6694				OCT	2024	16	19
J	den Boer, RB; Jaspers, TJM; de Jongh, C; Pluim, JPW; van der Sommen, F; Boers, T; van Hillegersberg, R; Van Eijnatten, MAJM; Ruurda, JP				den Boer, R. B.; Jaspers, T. J. M.; de Jongh, C.; Pluim, J. P. W.; van der Sommen, F.; Boers, T.; van Hillegersberg, R.; Van Eijnatten, M. A. J. M.; Ruurda, J. P.			Deep learning-based recognition of key anatomical structures during robot-assisted minimally invasive esophagectomy	SURGICAL ENDOSCOPY AND OTHER INTERVENTIONAL TECHNIQUES																	; van Eijnatten, Maureen/AAN-3729-2020; van der Sommen, Fons/AEW-0479-2022	Jaspers, Tim/0009-0001-8306-5058; van Eijnatten, Maureen/0000-0001-9208-283X; van der Sommen, Fons/0000-0002-3593-2356													0930-2794	1432-2218				JUL	2023	37	7
J	Hong, Y; Wang, HL; Zhang, Q; Zhang, P; Cheng, K; Cao, GD; Zhang, RQ; Chen, B				Hong, Yuan; Wang, Hanlin; Zhang, Qi; Zhang, Peng; Cheng, Kang; Cao, Guodong; Zhang, Renquan; Chen, Bo			Machine Learning and Deep Learning Hybrid Approach Based on Muscle Imaging Features for Diagnosis of Esophageal Cancer	DIAGNOSTICS																	; Cao, Guo-Dong/AAJ-1089-2020	Zhang, Renquan/0009-0001-5840-3529; Cao, Guo-Dong/0000-0002-4796-6430; wang, hanlin/0000-0003-4294-4563														2075-4418				JUL 8	2025	15	14
J	Liu, YS; Su, Y; Peng, J; Zhang, WC; Zhao, FD; Li, Y; Song, XY; Ma, ZL; Zhang, WT; Ji, JR; Chen, Y; Men, Y; Ye, F; Men, K; Qin, JJ; Liu, WY; Wang, X; Bi, N; Xue, LY; Yu, W; Wang, QF; Zhou, M; Hui, ZG				Liu, Yunsong; Su, Yang; Peng, Jun; Zhang, Wencheng; Zhao, Fangdong; Li, Yue; Song, Xinyun; Ma, Zeliang; Zhang, Wanting; Ji, Jianrui; Chen, Ye; Men, Yu; Ye, Feng; Men, Kuo; Qin, Jianjun; Liu, Wenyang; Wang, Xin; Bi, Nan; Xue, Liyan; Yu, Wen; Wang, Qifeng; Zhou, Meng; Hui, Zhouguang			A multidimensional deep ensemble learning model predicts pathological response and outcomes in esophageal squamous cell carcinoma treated with neoadjuvant chemoradiotherapy from pretreatment CT imaging: A multicenter study	RADIOTHERAPY AND ONCOLOGY																	Su, Yang/GXM-3919-2022; Liu, Yunsong/JNS-3440-2023; WANG, QIFENG/D-1094-2015; Song, XY/HNC-0471-2023; Liu, Wen-Yang/GZM-3215-2022; Ma, Zeliang/HGA-5552-2022														0167-8140	1879-0887				NOV	2025	212
J	Sato, K; Fujita, T; Matsuzaki, H; Takeshita, N; Fujiwara, H; Mitsunaga, S; Kojima, T; Mori, K; Daiko, H				Sato, Kazuma; Fujita, Takeo; Matsuzaki, Hiroki; Takeshita, Nobuyoshi; Fujiwara, Hisashi; Mitsunaga, Shuichi; Kojima, Takashi; Mori, Kensaku; Daiko, Hiroyuki			Real-time detection of the recurrent laryngeal nerve in thoracoscopic esophagectomy using artificial intelligence	SURGICAL ENDOSCOPY AND OTHER INTERVENTIONAL TECHNIQUES																		Fujita, Takeo/0000-0002-6098-9813													0930-2794	1432-2218				JUL	2022	36	7
C	Lyu, HJ; Kapcio, K; Purrman, K; Peyre, C; Jones, C; Lada, M; Luo, JB		Chang, CK; Chang, RN; Fan, J; Fox, GC; Jin, Z; Pravadelli, G; Shahriar, H		Lyu, Hanjia; Kapcio, Kevin; Purrman, Kyle; Peyre, Christian; Jones, Carolyn; Lada, Michal; Luo, Jiebo			Applying Machine Learning to Predict Esophageal Cancer Recurrence after Esophagectomy	2023 IEEE INTERNATIONAL CONFERENCE ON DIGITAL HEALTH, ICDH					IEEE International Conference on Digital Health (IEEE ICDH) at the IEEE World Congress on Services (SERVICES)	JUL 02-08, 2023	Chicago, IL	IEEE,IEEE Comp Soc,IEEE Tech Comm Serv Comp,IEEE TSC,IBM,China Comp Federat, Tech Comm Serv Comp									Luo, Jiebo/AAI-7549-2020; LYU, HANJIA/JCD-5591-2023	Luo, Jiebo/0000-0002-4516-9729; LYU, HANJIA/0000-0002-3876-0094															979-8-3503-4103-4				2023
J	Kröger, J; Jorek, N; Seitel, A; Mayer, L; Salg, GA; Crnovrsanin, N; Pianka, F; Pausch, T; Maier-Hein, L; Michalski, C; Nienhüser, H				Kroger, Janosch; Jorek, Nicolas; Seitel, Alexander; Mayer, Leon; Salg, Gabriel A.; Crnovrsanin, Nerma; Pianka, Frank; Pausch, Thomas; Maier-Hein, Lena; Michalski, Christoph; Nienhuser, Henrik			Application of artificial intelligence in esophageal surgery: a systematic review	JOURNAL OF ROBOTIC SURGERY																	Pausch, Thomas/AAD-3446-2021; Michalski, Christoph/U-9167-2019; Seitel, Alexander/AAR-2520-2021														1863-2483	1863-2491				OCT 16	2025	19	1
J	De Backer, P; Eckhoff, JA; Simoens, J; Müller, DT; Allaeys, C; Creemers, H; Hallemeesch, A; Mestdagh, K; Van Praet, C; Debbaut, C; Decaestecker, K; Bruns, CJ; Meireles, O; Mottrie, A; Fuchs, HF				De Backer, Pieter; Eckhoff, Jennifer A.; Simoens, Jente; Mueller, Dolores T.; Allaeys, Charlotte; Creemers, Heleen; Hallemeesch, Amelie; Mestdagh, Kenzo; Van Praet, Charles; Debbaut, Charlotte; Decaestecker, Karel; Bruns, Christiane J.; Meireles, Ozanan; Mottrie, Alexandre; Fuchs, Hans F.			Multicentric exploration of tool annotation in robotic surgery: lessons learned when starting a surgical artificial intelligence project	SURGICAL ENDOSCOPY AND OTHER INTERVENTIONAL TECHNIQUES					30th International Annual Congress of the European-Association-of-Endoscopic-Surgery (EAES)	JUL 05-08, 2022	Krakow, POLAND	European Assoc Endoscop Surg									Eckhoff, Jennifer/JKI-8047-2023; Decaestecker, Karel/HPE-7748-2023	Debbaut, Charlotte/0000-0003-1962-238X; De Backer, Pieter/0000-0002-9375-2353; Decaestecker, Karel/0000-0003-0767-940X													0930-2794	1432-2218				NOV	2022	36	11
J	Eckhoff, JA; Ban, Y; Rosman, G; Müller, DT; Hashimoto, DA; Witkowski, E; Babic, B; Rus, D; Bruns, C; Fuchs, HF; Meireles, O				Eckhoff, J. A.; Ban, Y.; Rosman, G.; Mueller, D. T.; Hashimoto, D. A.; Witkowski, E.; Babic, B.; Rus, D.; Bruns, C.; Fuchs, H. F.; Meireles, O.			TEsoNet: knowledge transfer in surgical phase recognition from laparoscopic sleeve gastrectomy to the laparoscopic part of Ivor-Lewis esophagectomy	SURGICAL ENDOSCOPY AND OTHER INTERVENTIONAL TECHNIQUES																	Eckhoff, Jennifer/JKI-8047-2023; Hashimoto, Daniel/H-3473-2019; Rosman, Guy/JXN-4008-2024														0930-2794	1432-2218				MAY	2023	37	5
J	Peek, G; Ross, SB				Peek, George; Ross, Sharona B.			Robotic trans-hiatal esophagectomy chapter	MINI-INVASIVE SURGERY																																2574-1225					2024	8
J	Djerf, S; Åkesson, O; Nilsson, M; Lindblad, M; Hedberg, J; Johansson, J; Frigyesi, A				Djerf, Sebastian; Akesson, Oscar; Nilsson, Magnus; Lindblad, Mats; Hedberg, Jakob; Johansson, Jan; Frigyesi, Attila			Advancing 90-day mortality and anastomotic leakage predictions after oesophagectomy for cancer using Explainable Artificial Intelligence	EJSO																	Hedberg, Jakob/AFQ-3926-2022; Lindblad, Mats/AEP-3569-2022														0748-7983	1532-2157				FEB	2026	52	2
J	Lerut, T				Lerut, Toni			What has the past taught us about the future in esophageal cancer? Personal reflections	JOURNAL OF SURGICAL ONCOLOGY																		LERUT, Toni/0000-0002-8965-4283													0022-4790	1096-9098				FEB	2023	127	2
J	Cizmic, A; Mitra, AT; Preukschas, AA; Kemper, M; Melling, NT; Mann, O; Markar, S; Hackert, T; Nickel, F				Cizmic, Amila; Mitra, Anuja T.; Preukschas, Anas A.; Kemper, Marius; Melling, Nathaniel T.; Mann, Oliver; Markar, Sheraz; Hackert, Thilo; Nickel, Felix			Artificial intelligence for intraoperative video analysis in robotic-assisted esophagectomy	SURGICAL ENDOSCOPY AND OTHER INTERVENTIONAL TECHNIQUES																	Nickel, Felix/I-3430-2019; Cizmic, Amila/LIF-7622-2024	Nickel, Felix/0000-0001-6066-8238; Cizmic, Amila/0000-0002-0925-2330; Markar, Sheraz/0000-0002-4040-5681													0930-2794	1432-2218				MAY	2025	39	5
J	Peek, G; Ross, SB				Peek, George; Ross, Sharona B.			The future implementation of artificial intelligence technology in esophageal surgery	ARTIFICIAL INTELLIGENCE SURGERY																																2771-0408				DEC	2023	3	4
J	Winter, A; van de Water, RP; Pfitzner, B; Ibach, M; Riepe, C; Ahlborn, R; Faraj, L; Krenzien, F; Dobrindt, EM; Raakow, J; Sauer, IM; Arnrich, B; Beyer, K; Denecke, C; Pratschke, J; Maurer, MM				Winter, Axel; van de Water, Robin P.; Pfitzner, Bjarne; Ibach, Marius; Riepe, Christoph; Ahlborn, Robert; Faraj, Lara; Krenzien, Felix; Dobrindt, Eva M.; Raakow, Jonas; Sauer, Igor M.; Arnrich, Bert; Beyer, Katharina; Denecke, Christian; Pratschke, Johann; Maurer, Max M.			Enhancing Preoperative Outcome Prediction: A Comparative Retrospective Case-Control Study on Machine Learning versus the International Esodata Study Group Risk Model for Predicting 90-Day Mortality in Oncologic Esophagectomy	CANCERS																	; Pfitzner, Bjarne/AIE-6827-2022; Dobrindt, Eva/AAY-3457-2021; Sauer, Igor/AAM-4217-2021; Arnrich, Bert/HKV-9936-2023; Ibach, Marius/NKP-1209-2025	Faraj, Lara/0009-0006-0790-5226; Winter, Axel/0000-0001-7435-4993; Riepe, Christoph/0009-0003-3763-404X; Raakow, Jonas/0000-0001-8956-7924; Pfitzner, Bjarne/0000-0001-7824-8872; Sauer, Igor/0000-0001-9355-937X; Krenzien, Felix/0000-0003-0593-9917; Arnrich, Bert/0000-0001-8380-7667; Ibach, Marius/0009-0003-5113-1887; Ahlborn, Robert Toivo Tapani/0000-0002-9371-0452; van de Water, Robin Philippus/0…														2072-6694				SEP	2024	16	17
J	Viswanathan, A; Ganesh, PS; Gopal, RK				Viswanathan, Akshaya; Ganesh, Pitchaipillai Sankar; Gopal, Rajesh Kanna			Letter to the editor regarding the article learning curve for robot-assisted Mckeown esophagectomy in patients with thoracic esophageal cancer	EJSO																	Gopal MRSB, Rajesh/GQP-3582-2022; Sank are Ganesh, P/AAZ-5866-2021														0748-7983	1532-2157				JUL	2025	51	7
J	Takeuchi, M; Kawakubo, H; Saito, K; Maeda, Y; Matsuda, S; Fukuda, K; Nakamura, R; Kitagawa, Y				Takeuchi, Masashi; Kawakubo, Hirofumi; Saito, Kosuke; Maeda, Yusuke; Matsuda, Satoru; Fukuda, Kazumasa; Nakamura, Rieko; Kitagawa, Yuko			ASO Visual Abstract: Automated Surgical Phase Recognition for Robot-Assisted Minimally Invasive Esophagectomy Using Artificial Intelligence	ANNALS OF SURGICAL ONCOLOGY																	Kitagawa, Yuko/C-4937-2014														1068-9265	1534-4681				OCT	2022	29	11
J	van de Beld, JJ; Crull, D; Mikhal, J; Geerdink, J; Veldhuis, A; Poel, M; Kouwenhoven, EA				van de Beld, Jorn-Jan; Crull, David; Mikhal, Julia; Geerdink, Jeroen; Veldhuis, Anouk; Poel, Mannes; Kouwenhoven, Ewout A.			Complication Prediction after Esophagectomy with Machine Learning	DIAGNOSTICS																	; van de Beld, Jorn-Jan/NOE-9813-2025	Veldhuis, Anouk/0009-0006-8023-9717; Crull, David/0000-0003-2086-2065; van de Beld, Jorn-Jan/0000-0001-6220-0508; Geerdink, Jeroen/0000-0001-6718-6653; Mikhal, Julia/0000-0002-3229-685X; Poel, Mannes/0000-0002-3813-9732														2075-4418				FEB	2024	14	4
J	Takeuchi, M; Kawakubo, H; Saito, K; Maeda, Y; Matsuda, S; Fukuda, K; Nakamura, R; Kitagawa, Y				Takeuchi, Masashi; Kawakubo, Hirofumi; Saito, Kosuke; Maeda, Yusuke; Matsuda, Satoru; Fukuda, Kazumasa; Nakamura, Rieko; Kitagawa, Yuko			ASO Author Reflections: Can Artificial Intelligence Evaluate the Surgical Learning Curve of Robot-Assisted Minimally Invasive Esophagectomy?	ANNALS OF SURGICAL ONCOLOGY																	Kitagawa, Yuko/C-4937-2014														1068-9265	1534-4681				OCT	2022	29	11
J	Watanabe, M; Kuriyama, K; Terayama, M; Okamura, A; Kanamori, J; Imamura, Y				Watanabe, Masayuki; Kuriyama, Kengo; Terayama, Masayoshi; Okamura, Akihiko; Kanamori, Jun; Imamura, Yu			Robotic- Assisted Esophagectomy: Current Situation and Future Perspectives	ANNALS OF THORACIC AND CARDIOVASCULAR SURGERY																	Okamura, Akihiko/ABT-9209-2022	Watanabe, Masayuki/0000-0003-0298-1597													1341-1098	2186-1005					2023	29	4
J	Sato, K; Fujita, T; Matsuzaki, H; Takeshita, N; Fujiwara, H; Mitsunaga, S; Kojima, T; Mori, K; Daiko, H				Sato, Kazuma; Fujita, Takeo; Matsuzaki, Hiroki; Takeshita, Nobuyoshi; Fujiwara, Hisashi; Mitsunaga, Shuichi; Kojima, Takashi; Mori, Kensaku; Daiko, Hiroyuki			Real-time detection of the recurrent laryngeal nerve in thoracoscopic esophagectomy using artificial intelligence (vol 36, pg 5531, 2022)	SURGICAL ENDOSCOPY AND OTHER INTERVENTIONAL TECHNIQUES																		Fujita, Takeo/0000-0002-6098-9813													0930-2794	1432-2218				DEC	2022	36	12
J	Gao, D; Wu, YP; Chen, TW				Gao, Dan; Wu, Yu-ping; Chen, Tian-wu			Review and prospects of new progress in intelligent imaging research on lymph node metastasis in esophageal carcinoma	META-RADIOLOGY																																2950-1628				JUN	2024	2	2
J	Furube, T; Takeuchi, M; Kawakubo, H; Noma, K; Maeda, N; Daiko, H; Ishiyama, K; Otsuka, K; Sato, Y; Koyanagi, K; Tajima, K; Garcia, RN; Maeda, Y; Matsuda, S; Kitagawa, Y				Furube, Tasuku; Takeuchi, Masashi; Kawakubo, Hirofumi; Noma, Kazuhiro; Maeda, Naoaki; Daiko, Hiroyuki; Ishiyama, Koshiro; Otsuka, Koji; Sato, Yoshihito; Koyanagi, Kazuo; Tajima, Kohei; Garcia, Rodrigo Nicida; Maeda, Yusuke; Matsuda, Satoru; Kitagawa, Yuko			ASO Visual Abstract: Usefulness of an Artificial Intelligence Model in Recognizing Recurrent Laryngeal Nerves During Robot-Assisted Minimally Invasive Esophagectomy	ANNALS OF SURGICAL ONCOLOGY																	NOMA, Kazuhiro/B-1861-2011; Kitagawa, Yuko/C-4937-2014														1068-9265	1534-4681				DEC	2024	31	13
J	Furube, T; Takeuchi, M; Kawakubo, H; Matsuda, S; Kitagawa, Y				Furube, Tasuku; Takeuchi, Masashi; Kawakubo, Hirofumi; Matsuda, Satoru; Kitagawa, Yuko			ASO Author Reflections: Can Artificial Intelligence Assist in the Recognition of Recurrent Laryngeal Nerve During Robot-Assisted Minimally Invasive Esophagectomy?	ANNALS OF SURGICAL ONCOLOGY																	Kitagawa, Yuko/C-4937-2014														1068-9265	1534-4681				DEC	2024	31	13
J	Thavanesan, N; Bodala, I; Walters, Z; Ramchurn, S; Underwood, TJ; Vigneswaran, G				Thavanesan, Navamayooran; Bodala, Indu; Walters, Zoe; Ramchurn, Sarvapali; Underwood, Timothy J.; Vigneswaran, Ganesh			Machine learning to predict curative multidisciplinary team treatment decisions in oesophageal cancer	EJSO																		Ramchurn, Sarvapali/0000-0001-9686-4302; Walters, Zoe/0000-0002-1835-5868; Vigneswaran, Ganesh/0000-0002-4115-428X; Underwood, Tim/0000-0001-9455-2188													0748-7983	1532-2157				NOV	2023	49	11
J	Schulze, A; Haselbeck-Köbler, M; Brandenburg, JM; Daum, MTJ; März, K; Hornburg, S; Maurer, H; Myers, F; Reichert, G; Bodenstedt, S; Nickel, F; Kriegsmann, M; Wielpütz, MO; Speidel, S; Maier-Hein, L; Müller-Stich, BP; Mehrabi, A; Wagner, M				Schulze, A.; Haselbeck-Koebler, M.; Brandenburg, J. M.; Daum, M. T. J.; Maerz, K.; Hornburg, S.; Maurer, H.; Myers, F.; Reichert, G.; Bodenstedt, S.; Nickel, F.; Kriegsmann, M.; Wielpuetz, M. O.; Speidel, S.; Maier-Hein, L.; Mueller-Stich, B. P.; Mehrabi, A.; Wagner, M.			Aliado - A design concept of AI for decision support in oncological liver surgery	EJSO																	Müller-Stich, Beat/ABF-5069-2020; Wagner, Martin/GXH-1661-2022; Nickel, Felix/I-3430-2019; Mehrabi, Arianeb/AGU-5189-2022; Speidel, Stefanie/K-1959-2017; Wielpütz, Mark/ADP-0499-2022	Wagner, Martin/0000-0002-9831-9110; Nickel, Felix/0000-0001-6066-8238; Bodenstedt, Sebastian/0000-0002-2203-9729; Brandenburg, Johanna/0000-0001-6486-5810; Mehrabi, Arianeb/0000-0001-6163-1525; Speidel, Stefanie/0000-0002-4590-1908;													0748-7983	1532-2157				JUL	2025	51	7
J	Kapcio, KC; Lyu, H; Purrman, K; Buda, A; Peyre, CG; Jones, CE; Luo, JB; Lada, MJ				Kapcio, Kevin C.; Lyu, Hanjia; Purrman, Kyle; Buda, Alexandra; Peyre, Christian G.; Jones, Carolyn E.; Luo, Jiebo; Lada, Michal J.			Applying Machine Learning to Predict Esophageal Cancer Recurrence after Esophagectomy	JOURNAL OF THE AMERICAN COLLEGE OF SURGEONS					8th Annual Own H Wangensteen Scientific Forum and Annual Clinical Congress of the American-College-of-Surgeons (ACS)	OCT 16-20, 2022	San Diego, CA	Amer Coll Surg									LYU, HANJIA/JCD-5591-2023; Luo, Jiebo/AAI-7549-2020	LYU, HANJIA/0000-0002-3876-0094;													1072-7515	1879-1190				NOV	2022	235	5
J	Quintero, RP; Esteban, MB; López, AJS				Quintero, Rocio Perez; Esteban, Marcos Bruna; Lopez, Antonio Jose Serrano		Grp PROFUGO	PROFUGO study protocol: Predictive model for the early diagnosis of anastomotic leak after esophagectomy and gastrectomy	CIRUGIA ESPANOLA																		TUDELA, MARIA/0000-0001-8870-8895; Roiguez Rojo, Sergio/0009-0006-5663-969X													0009-739X	1578-147X				NOV	2024	102	11
J	Brandenburg, JM; Schulze, A; Jenke, AC; Bhasker, N; Bleser, N; Junger, D; Stern, A; Rivoir, D; Naderi, H; Fritz-Kebede, F; Burgert, O; Maier-Hein, L; Mündermann, L; Bodenstedt, S; Speidel, S; Lozanovski, VJ; Grimminger, PP; Billeter, A; Klotz, R; Weitz, J; Distler, M; Müller-Stich, BP; Wagner, M				Brandenburg, Johanna M.; Schulze, Andre; Jenke, Alexander C.; Bhasker, Nithya; Bleser, Noelle; Junger, Denise; Stern, Antonia; Rivoir, Dominik; Naderi, Hamid; Fritz-Kebede, Fleur; Burgert, Oliver; Maier-Hein, Lena; Mundermann, Lars; Bodenstedt, Sebastian; Speidel, Stefanie; Lozanovski, Vladimir J.; Grimminger, Peter P.; Billeter, Adrian; Klotz, Rosa; Weitz, Jurgen; Distler, Marius; Muller-Stich, …			Surgical workflow analysis for Surgomics and context-aware assistance in robot-assisted minimally invasive esophagectomy (RAMIE): a retrospective, single-arm, multicenter annotation and machine learning study	EJSO																	Speidel, Stefanie/K-1959-2017; Grimminger, Peter/AFM-2285-2022; Bhasker, Nithya/MHQ-1220-2025; Schulze, Andre/MGA-7842-2025; Fritz, Fleur/A-8178-2013; Müller-Stich, Beat/ABF-5069-2020; Lozanovski, Vladimir/AAP-9781-2020														0748-7983	1532-2157				JAN	2026	52	1
J	Brunner, S; Müller, DT; Eckhoff, JA; Reisewitz, A; Schiffmann, LM; Schröder, W; Schmidt, T; Bruns, CJ; Fuchs, HF				Brunner, Stefanie; Mueller, Dolores T.; Eckhoff, Jennifer A.; Reisewitz, Alissa; Schiffmann, Lars M.; Schroeder, Wolfgang; Schmidt, Thomas; Bruns, Christiane J.; Fuchs, Hans F.			Innovative robotic systems and surgical techniques for use in the upper gastrointestinal tract	ONKOLOGIE																	Schröder, Wolfgang/A-8799-2008; Eckhoff, Jennifer/JKI-8047-2023; Schmidt, Thomas/IRY-9651-2023	Reisewitz, Alissa/0009-0007-9138-2305;													2731-7226	2731-7234				JUN	2023	29	6
J	Altorki, N; Sedrakyan, A				Altorki, Nasser; Sedrakyan, Art			Commentary: Can machine learning reduce readmissions after esophagectomy? A consummation devoutly to be wished	JOURNAL OF THORACIC AND CARDIOVASCULAR SURGERY																															0022-5223	1097-685X				JUN	2021	161	6
J	Rice, TW; Lu, M; Ishwaran, H; Blackstone, EH				Rice, Thomas W.; Lu, Min; Ishwaran, Hemant; Blackstone, Eugene H.		Worldwide Esophageal Canc Collabor	Precision Surgical Therapy for Adenocarcinoma of the Esophagus and Esophagogastric Junction	JOURNAL OF THORACIC ONCOLOGY																		Ishwaran, Hemant/0000-0003-2758-9647; Blackstone, Eugene/0000-0001-9839-3567; Lu, Min/0000-0002-1386-1315													1556-0864	1556-1380				DEC	2019	14	12
J	Bolourani, S; Tayebi, MA; Diao, L; Wang, P; Patel, V; Manetta, F; Lee, PC				Bolourani, S.; Tayebi, M. A.; Diao, L.; Wang, P.; Patel, V; Manetta, F.; Lee, P. C.			Using machine learning to predict early readmission following esophagectomy (May, 10.1016/j.jtcvs.2020.04.172, 2020)	JOURNAL OF THORACIC AND CARDIOVASCULAR SURGERY																															0022-5223	1097-685X				OCT	2020	160	4
J	Bolourani, S; Tayebi, MA; Diao, L; Wang, P; Patel, V; Manetta, F; Lee, PC				Bolourani, S.; Tayebi, M. A.; Diao, L.; Wang, P.; Patel, V; Manetta, F.; Lee, P. C.			Using machine learning to predict early readmission following esophagectomy (May, 10.1016/j.jtcvs.2020.04.172, 2020)	JOURNAL OF THORACIC AND CARDIOVASCULAR SURGERY																															0022-5223	1097-685X				JAN	2021	161	1
J	Takeuchi, M; Kawakubo, H; Saito, K; Maeda, Y; Matsuda, S; Fukuda, K; Nakamura, R; Kitagawa, Y				Takeuchi, Masashi; Kawakubo, Hirofumi; Saito, Kosuke; Maeda, Yusuke; Matsuda, Satoru; Fukuda, Kazumasa; Nakamura, Rieko; Kitagawa, Yuko			Automated Surgical-Phase Recognition for Robot-Assisted Minimally Invasive Esophagectomy Using Artificial Intelligence	ANNALS OF SURGICAL ONCOLOGY																	Kitagawa, Yuko/C-4937-2014														1068-9265	1534-4681				OCT	2022	29	11
J	Hidaka, T; Miyamoto, S; Furuse, K; Oshima, A; Matsuura, K; Higashino, T				Hidaka, Takeaki; Miyamoto, Shimpei; Furuse, Kiichi; Oshima, Azusa; Matsuura, Kazuto; Higashino, Takuya			Machine learning approach to predict tracheal necrosis after total pharyngolaryngectomy	HEAD AND NECK-JOURNAL FOR THE SCIENCES AND SPECIALTIES OF THE HEAD AND NECK																	; Higashino, Takuya/K-7486-2018	Hidaka, Takeaki/0000-0001-6581-4791;													1043-3074	1097-0347				FEB	2024	46	2
J	Furube, T; Kawakubo, H; Takeuchi, M; Ikeda, J; Matsuda, S; Kitagawa, Y				Furube, Tasuku; Kawakubo, Hirofumi; Takeuchi, Masashi; Ikeda, Jumpei; Matsuda, Satoru; Kitagawa, Yuko			Real-time AI-based detection of excessive traction on the recurrent laryngeal nerve during robot-assisted minimally invasive esophagectomy: a proof-of-concept study	INTERNATIONAL JOURNAL OF SURGERY																															1743-9191	1743-9159				OCT	2025	111	10
J	Urbanski, A; Babic, B; Schröder, W; Schiffmann, L; Müller, DT; Bruns, CJ; Fuchs, HF				Urbanski, Alexander; Babic, Benjamin; Schroeder, Wolfgang; Schiffmann, Lars; Mueller, Dolores T.; Bruns, Christiane J.; Fuchs, Hans F.			New techniques and training methods for robot-assisted surgery and cost-benefit analysis of Ivor Lewis esophagectomy	CHIRURG																	Schröder, Wolfgang/A-8799-2008	Babic, Benjamin/0000-0003-0313-6862													0009-4722	1433-0385				FEB	2021	92	2
J	Kouzu, K; Tsujimoto, H; Nearchou, IP; Einama, T; Watanabe, T; Horiguchi, H; Kishi, Y; Tsuda, H; Ueno, H				Kouzu, Keita; Tsujimoto, Hironori; Nearchou, Ines P.; Einama, Takahiro; Watanabe, Takanori; Horiguchi, Hiroyuki; Kishi, Yoji; Tsuda, Hitoshi; Ueno, Hideki			Prognostic Impact of Tumor Cell Nuclear Size Assessed by Artificial Intelligence in Esophageal Squamous Cell Carcinoma	LABORATORY INVESTIGATION																	Nearchou, Ines/AAS-4677-2020; Kouzu, Keita/AAX-7600-2021	Tsujimoto, Hironori/0000-0002-2808-4723;													0023-6837	1530-0307				MAR	2025	105	3
J	Bolourani, S; Tayebi, MA; Diao, L; Wang, P; Patel, V; Manetta, F; Lee, PC				Bolourani, Siavash; Tayebi, Mohammad A.; Diao, Li; Wang, Ping; Patel, Vihas; Manetta, Frank; Lee, Paul C.			Using machine learning to predict early readmission following esophagectomy (Publication with Expression of Concern)	JOURNAL OF THORACIC AND CARDIOVASCULAR SURGERY																	Manetta, Frank/AAT-4251-2021; Diao, Li/D-3101-2014; Patel, Vihas/IQV-6932-2023	Diao, Li/0000-0003-3567-4470; Wang, Ping/0000-0002-1557-0394; Patel, Vihas/0000-0002-0709-560X													0022-5223	1097-685X				JUN	2021	161	6
J	Huo, ZY; Chong, FF; Luo, SY; Tong, N; Lu, ZL; Zhang, MY; Liu, J; Xu, HX; Li, N				Huo, Zhenyu; Chong, Feifei; Luo, Siyu; Tong, Ning; Lu, Zongliang; Zhang, Mengyuan; Liu, Jie; Xu, Hongxia; Li, Na			Utilizing machine learning approaches to investigate the relationship between cystatin C and serious complications in esophageal cancer patients after esophagectomy	SUPPORTIVE CARE IN CANCER																	Lu, zongliang/HSE-6611-2023														0941-4355	1433-7339				JAN	2025	33	1
J	Furube, T; Takeuchi, M; Kawakubo, H; Noma, K; Maeda, N; Daiko, H; Ishiyama, K; Otsuka, K; Sato, Y; Koyanagi, K; Tajima, K; Garcia, RN; Maeda, Y; Matsuda, S; Kitagawa, Y				Furube, Tasuku; Takeuchi, Masashi; Kawakubo, Hirofumi; Noma, Kazuhiro; Maeda, Naoaki; Daiko, Hiroyuki; Ishiyama, Koshiro; Otsuka, Koji; Sato, Yoshihito; Koyanagi, Kazuo; Tajima, Kohei; Garcia, Rodrigo Nicida; Maeda, Yusuke; Matsuda, Satoru; Kitagawa, Yuko			Usefulness of an Artificial Intelligence Model in Recognizing Recurrent Laryngeal Nerves During Robot-Assisted Minimally Invasive Esophagectomy	ANNALS OF SURGICAL ONCOLOGY																	Kitagawa, Yuko/C-4937-2014; NOMA, Kazuhiro/B-1861-2011														1068-9265	1534-4681				DEC	2024	31	13
J	Klontzas, ME; Ri, M; Koltsakis, E; Stenqvist, E; Kalarakis, G; Boström, E; Kechagias, A; Schizas, D; Rouvelas, I; Tzortzakakis, A				Klontzas, Michail E.; Ri, Motonari; Koltsakis, Emmanouil; Stenqvist, Erik; Kalarakis, Georgios; Bostrom, Erik; Kechagias, Aristotelis; Schizas, Dimitrios; Rouvelas, Ioannis; Tzortzakakis, Antonios			Prediction of Anastomotic Leakage in Esophageal Cancer Surgery: A Multimodal Machine Learning Model Integrating Imaging and Clinical Data	ACADEMIC RADIOLOGY																	SCHIZAS, DIMITRIOS/Z-3323-2019; Rouvelas, Ioannis/JCE-6192-2023; Klontzas, Michail/I-5671-2019; Tzortzakakis, Antonios/KTH-9007-2024	Rouvelas, Ioannis/0000-0003-0774-1904; Klontzas, Michail/0000-0003-2731-933X; Tzortzakakis, Antonios/0000-0001-7563-732X													1076-6332	1878-4046				DEC	2024	31	12
C	Li, YP; van Jaarsveld, R; de Jong, R; Bongers, J; Kuiper, G; van Hillegersberg, R; Ruurda, J; Breeuwer, M; Al Khalil, Y		Rettmann, ME; Siewerdsen, JH		Li, Yiping; van Jaarsveld, Romy; de Jong, Ronald; Bongers, Jasper; Kuiper, Gino; van Hillegersberg, Richard; Ruurda, Jelle; Breeuwer, Marcel; Al Khalil, Yasmina			Benchmarking and Enhancing Surgical Phase Recognition Models for Robot-Assisted Esophagectomy	MEDICAL IMAGING 2025: IMAGE-GUIDED PROCEDURES, ROBOTIC INTERVENTIONS, AND MODELING	Progress in Biomedical Optics and Imaging				2025 Conference on Medical Imaging	FEB 16-21, 2025	San Diego, CA	United Imaging Healthcare Co,Merck & Co Inc,Philips Research									; Al Khalil, Yasmina/ISU-9416-2023	Breeuwer, Marcel/0000-0003-1822-8970; de Jong, Ronald/0009-0005-7806-4340;													1605-7422		978-1-5106-8594-9; 978-1-5106-8595-6				2025	13408
J	Kooij, CD; Goense, L; Kingma, BF; van Hillegersberg, R; Ruurda, JP				Kooij, Cezanne D.; Goense, Lucas; Kingma, B. Feike; van Hillegersberg, Richard; Ruurda, Jelle P.			Robot-Assisted Minimally Invasive Esophagectomy: Current Best Practice	DIGESTIVE SURGERY																		Kooij, Cezanne/0000-0001-5985-0075; Van Hillegersberg, Richard/0000-0002-7134-261X													0253-4886	1421-9883				AUG	2025	42	4
J	Alexander, EV; Elkamel, A; Worrell, SG				Alexander, Evelyn, V; Elkamel, Ahmed; Worrell, Stephanie G.			Advances in minimally invasive esophagectomy (MIE): techniques, outcomes, and future directions	MINI-INVASIVE SURGERY																																2574-1225					2025	9
J	Rahman, SA; Walker, RC; Lloyd, MA; Grace, BL; van Boxel, GI; Kingma, BF; Ruurda, JP; van Hillegersberg, R; Harris, S; Parsons, S; Mercer, S; Griffiths, EA; O'Neill, JR; Turkington, R; Fitzgerald, RC; Underwood, TJ				Rahman, S. A.; Walker, R. C.; Lloyd, M. A.; Grace, B. L.; van Boxel, G. I.; Kingma, B. F.; Ruurda, J. P.; van Hillegersberg, R.; Harris, S.; Parsons, S.; Mercer, S.; Griffiths, E. A.; O'Neill, J. R.; Turkington, R.; Fitzgerald, R. C.; Underwood, T. J.		OCCAMS Consortium	Machine learning to predict early recurrence after oesophageal cancer surgery	BJS-BRITISH JOURNAL OF SURGERY																	; Griffiths, Ewen/H-3128-2019	Underwood, Tim/0000-0001-9455-2188; Rahman, Saqib/0000-0001-9489-0021; Harris, Scott/0000-0001-5774-1537; Turkington, Richard/0000-0003-3164-1890; Walker, Robert/0000-0003-2101-1318;													0007-1323	1365-2168				JUL	2020	107	8
J	Rahman, SA; Walker, RC; Maynard, N; Trudgill, N; Crosby, T; Cromwell, DA; Underwood, TJ; NOGCA Project Team AUGIS				Rahman, Saqib A.; Walker, Robert C.; Maynard, Nick; Trudgill, Nigel; Crosby, Tom A.; Cromwell, David J.; Underwood, Timothy; NOGCA Project Team AUGIS			The AUGIS Survival Predictor: Prediction of Long-Term and Conditional Survival After Esophagectomy Using Random Survival Forests	ANNALS OF SURGERY																	Cromwell, David/AAD-6519-2019	Cromwell, David/0000-0002-6516-8125; Walker, Robert/0000-0003-2101-1318; Underwood, Tim/0000-0001-9455-2188													0003-4932	1528-1140				FEB	2023	277	2
J	Koutentakis, M; Pouwels, S				Koutentakis, Michail; Pouwels, Sjaak			Integrated robotics, AI and 3D printing for precision and personalized upper gastrointestinal surgery: a narrative review	ANNALS OF LAPAROSCOPIC AND ENDOSCOPIC SURGERY																															2518-6973					OCT 30	2025	10
J	Shinozaki, Y; Ishida, H; Kaneno, T; Takaya, E; Kobayashi, T; Taniyama, Y; Sato, C; Okamoto, H; Ozawa, Y; Ueda, T; Kamei, T				Shinozaki, Yasuharu; Ishida, Hirotaka; Kaneno, Tomofumi; Takaya, Eichi; Kobayashi, Tomoya; Taniyama, Yusuke; Sato, Chiaki; Okamoto, Hiroshi; Ozawa, Yohei; Ueda, Takuya; Kamei, Takashi			Utility of multimodal deep learning model to diagnose lymph node metastasis in esophageal cancer using computed tomography and positron emission tomography images	SURGERY TODAY																															0941-1291	1436-2813				2025 OCT 18	2025
J	Li, LQ; Jiao, Y				Li, Li-Qun; Jiao, Yan			Risk and management of adverse events in minimally invasive esophagectomy	WORLD JOURNAL OF GASTROINTESTINAL SURGERY																		Jiao, Yan/0000-0001-6914-7949													1948-9366					MAR 27	2025	17	3
J	Qureshi, AP; Chobarporn, T; Molena, D				Qureshi, Alia P.; Chobarporn, Thitiporn; Molena, Daniela			Evolution of the treatment of esophageal cancer: artificial intelligence and the role of sentinel lymph node assessment in esophageal cancer	ARTIFICIAL INTELLIGENCE SURGERY																	; Chobarporn, Thitiporn/JFS-1782-2023; Molena, Daniela/ISA-3661-2023	Qureshi, Alia P/0000-0002-0353-9066; Chobarporn, Thitiporn/0009-0009-3272-439X;														2771-0408				JUN	2024	4	2
J	Shi, JJ; Tang, SJ; Shen, C; Xu, DF; Tian, WZ; Xu, ZY				Shi, Junjie; Tang, Sujie; Shen, Cheng; Xu, Dafu; Tian, Wen Ze; Xu, Zhiyun			The role of nutritional and inflammatory markers in predicting postoperative complications after esophagectomy for esophageal squamous cell carcinoma: mechanisms, clinical applications, and future perspectives	FRONTIERS IN SURGERY																	Xu, Zhiyun/HPG-4053-2023; Tang, Sujie/KCK-5898-2024														2296-875X					OCT 10	2025	12
J	Furube, T; Takeuchi, M; Kawakubo, H; Noma, K; Maeda, N; Daiko, H; Ishiyama, K; Otsuka, K; Kishimoto, Y; Koyanagi, K; Tajima, K; Matsukawa, Y; Maeda, Y; Matsuda, S; Kitagawa, Y				Furube, Tasuku; Takeuchi, Masashi; Kawakubo, Hirofumi; Noma, Kazuhiro; Maeda, Naoaki; Daiko, Hiroyuki; Ishiyama, Koshiro; Otsuka, Koji; Kishimoto, Yutaka; Koyanagi, Kazuo; Tajima, Kohei; Matsukawa, Yuta; Maeda, Yusuke; Matsuda, Satoru; Kitagawa, Yuko			Impact of Artificial Intelligence on the Timing of Recurrent Laryngeal Nerve Recognition during Robot-Assisted Minimally Invasive Esophagectomy	ANNALS OF SURGICAL ONCOLOGY																	Matsukawa, Yuta/AAR-5004-2021; NOMA, Kazuhiro/B-1861-2011														1068-9265	1534-4681				SEP	2025	32	9
J	Schmidt, T; Fuchs, HF; Thomas, MN; Müller, DT; Lukomski, L; Scholz, M; Bruns, CJ				Schmidt, Thomas; Fuchs, Hans F.; Thomas, Michael N.; Mueller, Dolores T.; Lukomski, Leandra; Scholz, Matthias; Bruns, Christiane J.			Tailored surgery in the treatment of gastroesophageal cancer	CHIRURGIE																															2731-6971	2731-698X				2024 FEB 27	2024
J	de Jong, R; Li, YP; van Jaarsveld, R; Kuiper, G; van Hillegersberg, R; Ruurda, J; Pluim, J; Breeuwer, M; Al Khalil, Y				de Jong, Ronald; Li, Yiping; van Jaarsveld, Romy; Kuiper, Gino; van Hillegersberg, Richard; Ruurda, Jelle; Pluim, Josien; Breeuwer, Marcel; Al Khalil, Yasmina			Do segmentation metrics reflect clinical reality? A surgeon-centered evaluation in robot-assisted minimally invasive esophagectomy	SURGICAL ENDOSCOPY AND OTHER INTERVENTIONAL TECHNIQUES																		de Jong, Ronald/0009-0005-7806-4340													0930-2794	1432-2218				2025 OCT 10	2025
J	Brandenburg, JM; Jenke, AC; Stern, A; Daum, MTJ; Schulze, A; Younis, R; Petrynowski, P; Davitashvili, T; Vanat, V; Bhasker, N; Schneider, S; Mündermann, L; Reinke, A; Kolbinger, FR; Jörns, V; Fritz-Kebede, F; Dugas, M; Maier-Hein, L; Klotz, R; Distler, M; Weitz, J; Müller-Stich, BP; Speidel, S; Bodenstedt, S; Wagner, M				Brandenburg, Johanna M.; Jenke, Alexander C.; Stern, Antonia; Daum, Marie T. J.; Schulze, Andre; Younis, Rayan; Petrynowski, Philipp; Davitashvili, Tornike; Vanat, Vincent; Bhasker, Nithya; Schneider, Sophia; Muendermann, Lars; Reinke, Annika; Kolbinger, Fiona R.; Joerns, Vanessa; Fritz-Kebede, Fleur; Dugas, Martin; Maier-Hein, Lena; Klotz, Rosa; Distler, Marius; Weitz, Juergen; Mueller-Stich, Be…			Active learning for extracting surgomic features in robot-assisted minimally invasive esophagectomy: a prospective annotation study	SURGICAL ENDOSCOPY AND OTHER INTERVENTIONAL TECHNIQUES																	Fritz, Fleur/A-8178-2013; Maier-Hein, Klaus/AAF-8487-2020; Kolbinger, Fiona R/ABG-4194-2020; Speidel, Stefanie/K-1959-2017; Schulze, Andre/MGA-7842-2025; Bhasker, Nithya/MHQ-1220-2025; Reinke, Annika/AAY-4184-2021; Dugas, Martin/HLQ-6447-2023; Müller-Stich, Beat Peter/ABF-5069-2020; Wagner, Martin/GXH-1661-2022; Davitashvili, Tinatin/HHN-7729-2022; Younis, Rayan/KMA-4934-2024	Fritz, Fleur/0000-0002-9005-6766; Kolbinger, Fiona R/0000-0003-2265-4809; Jenke, Alexander Caspar/0000-0002-4675-417X; Speidel, Stefanie/0000-0002-4590-1908; Bhasker, Nithya/0000-0002-2666-8776; Brandenburg, Johanna/0000-0001-6486-5810; Müller-Stich, Beat Peter/0000-0002-8552-8538; Wagner, Martin/0000-0002-9831-9110; Younis, Rayan/0000-0002-7558-8043													0930-2794	1432-2218				NOV	2023	37	11
J	Yang, H; Hu, B				Yang, Hang; Hu, Bing			Recent advances in early esophageal cancer: diagnosis and treatment based on endoscopy	POSTGRADUATE MEDICINE																		Yang, Hang/0000-0002-7235-8162													0032-5481	1941-9260				AUG 18	2021	133	6
J	Lin, ZM; He, H; Yan, MF; Chen, XM; Chen, HS; Ke, JF				Lin, Zhenmeng; He, Hao; Yan, Mingfang; Chen, Xiamei; Chen, Hanshen; Ke, Jianfang			Machine learning and the nomogram as the accurate tools for predicting postoperative malnutrition risk in esophageal cancer patients	FRONTIERS IN NUTRITION																															2296-861X					JUN 18	2025	12
J	Zhao, ZR; Cheng, X; Sun, X; Ma, SR; Feng, H; Zhao, L				Zhao, Ziran; Cheng, Xi; Sun, Xiao; Ma, Shanrui; Feng, Hao; Zhao, Liang			Prediction Model of Anastomotic Leakage Among Esophageal Cancer Patients After Receiving an Esophagectomy: Machine Learning Approach	JMIR MEDICAL INFORMATICS																	Cheng, Xi/AET-7333-2022; Ma, Shanrui/JGL-8954-2023	Cheng, Xi/0000-0001-7296-2872; Sun, Xiao/0000-0003-0623-1523; Zhao, Liang/0000-0001-6505-290X; Ma, Shanrui/0000-0002-3666-1041														2291-9694				JUL	2021	9	7
J	Iyer, K; Beeche, CA; Gezer, NS; Leader, JK; Ren, SS; Dhupar, R; Pu, JT				Iyer, Kartik; Beeche, Cameron A.; Gezer, Naciye S.; Leader, Joseph K.; Ren, Shangsi; Dhupar, Rajeev; Pu, Jiantao			CT-Derived Body Composition Is a Predictor of Survival after Esophagectomy	JOURNAL OF CLINICAL MEDICINE																	Gezer, Naciye Sinem/A-9226-2016	Gezer, Naciye Sinem/0000-0002-0868-4545														2077-0383				MAR	2023	12	6
J	Zhang, Z; Luo, TC; Yan, M; Shen, HX; Tao, KY; Zeng, J; Yuan, JP; Fang, M; Zheng, J; Bermejo, I; Dekker, A; Ruysscher, DD; Wee, L; Zhang, WC; Jiang, YH; Ji, YL				Zhang, Zhen; Luo, Tianchen; Yan, Meng; Shen, Haixia; Tao, Kaiyi; Zeng, Jian; Yuan, Jingping; Fang, Min; Zheng, Jian; Bermejo, Inigo; Dekker, Andre; Ruysscher, Dirk De; Wee, Leonard; Zhang, Wencheng; Jiang, Youhua; Ji, Yongling			Voxel-level radiomics and deep learning for predicting pathologic complete response in esophageal squamous cell carcinoma after neoadjuvant immunotherapy and chemotherapy	JOURNAL FOR IMMUNOTHERAPY OF CANCER																	Wee, Leonard/AAH-3548-2019; Zhang, Zhen/AAE-4830-2019; Dekker, Ane/AAE-4830-2019; Dekker, Ane/GXH-3666-2022; Zhang, Zhen/GXH-3666-2022; Bermejo, Iñigo/AAE-7769-2022; Fang, Min/A-4840-2011; zhang, wencheng/JER-6754-2023	Zhang, Zhen/0000-0001-6335-9529; Dekker, Ane/0000-0002-0422-7996; Dekker, Ane/0000-0002-0422-7996; Zhang, Zhen/0000-0001-6335-9529; Bermejo, Iñigo/0000-0001-9105-8088;														2051-1426				MAR 14	2025	13	3
J	Otsuka, K; Isobe, J; Asai, Y; Nakano, T; Hattori, K; Ariyoshi, T; Yamashita, T; Motegi, K; Saito, A; Kohmoto, M; Hosonuma, M; Kuramasu, A; Baba, Y; Murayama, M; Narikawa, Y; Toyoda, H; Funayama, E; Tajima, K; Shida, M; Hirasawa, Y; Tsurui, T; Ariizumi, H; Ishiguro, T; Suzuki, R; Ohkuma, R; Kubota, Y; Sambe, T; Tsuji, M; Wada, S; Kiuchi, Y; Kobayashi, S; Horiike, A; Goto, S; Murakami, M; Kim, YG; …				Otsuka, Koji; Isobe, Junya; Asai, Yoshiyuki; Nakano, Tomohisa; Hattori, Kouya; Ariyoshi, Tomotake; Yamashita, Takeshi; Motegi, Kentaro; Saito, Akira; Kohmoto, Masahiro; Hosonuma, Masahiro; Kuramasu, Atsuo; Baba, Yuta; Murayama, Masakazu; Narikawa, Yoichiro; Toyoda, Hitoshi; Funayama, Eiji; Tajima, Kohei; Shida, Midori; Hirasawa, Yuya; Tsurui, Toshiaki; Ariizumi, Hirotsugu; Ishiguro, Tomoyuki; Suz…			Butyricimonas is a key gut microbiome component for predicting postoperative recurrence of esophageal cancer	CANCER IMMUNOLOGY IMMUNOTHERAPY																	Asai, Yoshiyuki/G-2585-2015; Yamashita, Takeshi/JXY-1218-2024	Asai, Yoshiyuki/0000-0001-5519-4306; KURAMASU, ATSUO/0009-0005-4842-5184; Hosonuma, Masahiro/0000-0002-5861-7543													0340-7004	1432-0851				JAN 27	2024	73	2
J	Matsui, K; Kawakubo, H; Matsuda, S; Hirata, Y; Irino, T; Fukuda, K; Nakamura, R; Okita, H; Kitagawa, Y				Matsui, Kazuaki; Kawakubo, Hirofumi; Matsuda, Satoru; Hirata, Yuki; Irino, Tomoyuki; Fukuda, Kazumasa; Nakamura, Rieko; Okita, Hajime; Kitagawa, Yuko			Clinical predictors of early postoperative recurrence after radical esophagectomy for thoracic esophageal cancer	ESOPHAGUS																	Kitagawa, Yuko/C-4937-2014; Irino, Tomoyuki/V-2866-2019														1612-9059	1612-9067				OCT	2023	20	4
J	Guimard, P; Baulier, C; Gouel-Chéron, A				Guimard, Pauline; Baulier, Charles; Gouel-Cheron, Aurelie			Critical care challenges after gastrointestinal surgery	CURRENT OPINION IN CRITICAL CARE																	Baulier, Charles/GVU-0003-2022														1070-5295	1531-7072				DEC	2025	31	6
J	Rice, TW; Gress, DM; Patil, DT; Hofstetter, WL; Kelsen, DP; Blackstone, EH				Rice, Thomas W.; Gress, Donna M.; Patil, Deepa T.; Hofstetter, Wayne L.; Kelsen, David P.; Blackstone, Eugene H.			Cancer of the Esophagus and Esophagogastric Junction-Major Changes in the American Joint Committee on Cancer Eighth Edition Cancer Staging Manual	CA-A CANCER JOURNAL FOR CLINICIANS																		Blackstone, Eugene/0000-0001-9839-3567													0007-9235	1542-4863				JUL-AUG	2017	67	4
J	Nickel, F; Studier-Fischer, A; Öurozdemir, B; Odenthal, J; Müller, LR; Knoedler, S; Kowalewski, KF; Camplisson, I; Allers, MM; Dietrich, M; Schmidt, K; Salg, GA; Kenngott, HG; Billeter, AT; Gockel, I; Sagiv, C; Hadar, OE; Gildenblat, J; Ayala, L; Seidlitz, S; Maier-Hein, L; Müller-Stich, BP				Nickel, F.; Studier-Fischer, A.; Oeurozdemir, B.; Odenthal, J.; Mueller, L. R.; Knoedler, S.; Kowalewski, K. F.; Camplisson, I.; Allers, M. M.; Dietrich, M.; Schmidt, K.; Salg, G. A.; Kenngott, H. G.; Billeter, A. T.; Gockel, I.; Sagiv, C.; Hadar, O. E.; Gildenblat, J.; Ayala, L.; Seidlitz, S.; Maier-Hein, L.; Mueller-Stich, B. P.			Optimization of anastomotic technique and gastric conduit perfusion with hyperspectral imaging and machine learning in an experimental model for minimally invasive esophagectomy	EJSO																	Knoedler, Samuel/IZQ-4210-2023; Nickel, Felix/I-3430-2019; Müller-Stich, Beat Peter/ABF-5069-2020	Knoedler, Samuel/0000-0001-5798-8003; Camplisson, Isabella/0000-0001-9653-2789; Odenthal, Jan Felix/0000-0003-3612-7401; Müller, Lucas-Raphael/0000-0001-5312-9551; Nickel, Felix/0000-0001-6066-8238; Kowalewski, Karl-Frieich/0000-0003-2931-6247; Müller-Stich, Beat Peter/0000-0002-8552-8538; Dietrich, Maximilian/0000-0003-0960-038X													0748-7983	1532-2157				JAN	2025	51	1
J	Henckens, SPG; Schuring, N; van der Aa, DC; Harris, A; Mavroveli, S; Grüter, AAJ; Wagner, M; Daum, M; Isgum, I; Bodenstedt, S; Speidel, S; Stich, BPM; Markar, SR; Henegouwen, MIV; Hanna, GB; Gisbertz, SS				Henckens, Sofie P. G.; Schuring, Nannet; van der Aa, Dillen C.; Harris, Alexander; Mavroveli, Stella; Grueter, Alexander A. J.; Wagner, Martin; Daum, Marie; Isgum, Ivana; Bodenstedt, Sebastian; Speidel, Stefanie; Stich, Beat P. Mueller; Markar, Sheraz R.; Henegouwen, Mark I. van Berge; Hanna, George B.; Gisbertz, Suzanne S.			Assessment of the extent of lymphadenectomy in esophageal cancer surgery in the observational TIGER study: [TIGER-SQA] study protocol	ARTIFICIAL INTELLIGENCE SURGERY																	Isgum, Ivana/H-8659-2014; Speidel, Stefanie/K-1959-2017; Wagner, Martin/GXH-1661-2022; Gisbertz, Suzanne/HKV-8802-2023	Henckens, Sofie PG/0000-0003-3794-7276; Speidel, Stefanie/0000-0002-4590-1908; Wagner, Martin/0000-0002-9831-9110;														2771-0408				MAR	2025	5	1
J	Memon, AA; Khalil, M; Espinosa, OV; Said, I; Yang, ER; Adams, JA; Friedland, DR; Khani, M; Luo, JK; Kuehn, R; Frei, A; Foeckler, J; Akakpo, K; Massey, B; Stadler, M; Wong, SR; Himburg, HA; Awan, MJ; Bruening, J; Zenga, J				Memon, Abdullah A.; Khalil, Mohamed; Espinosa, Oscar Villarreal; Said, Imaad; Yang, Eric; Adams, Jazzmyne A.; Friedland, David R.; Khani, Masoud; Luo, Jake; Kuehn, Rachel; Frei, Anne; Foeckler, Jamie; Akakpo, Kenneth; Massey, Becky; Stadler, Michael; Wong, Stuart; Himburg, Heather A.; Awan, Musaddiq J.; Bruening, Jennifer; Zenga, Joseph			Tumoral Skin Invasion Is an Independent Predictor of Rapid Recurrence in Head and Neck Cancer	HEAD AND NECK-JOURNAL FOR THE SCIENCES AND SPECIALTIES OF THE HEAD AND NECK																	Friedland, David/PAU-5713-2025; Khani, Masoud/JVU-1690-2024; Zenga, Joseph/AAA-4197-2020	Memon, Abdullah A/0009-0009-9062-7619;													1043-3074	1097-0347				2025 OCT 7	2025
J	Li, DL; Zhang, L; Yan, HJ; Zheng, YB; Guo, XG; Tang, SJ; Hu, HY; Yan, H; Qin, C; Zhang, J; Guo, HY; Zhou, HN; Tian, D				Li, Dong-lin; Zhang, Lin; Yan, Hao-ji; Zheng, Yin-bin; Guo, Xiao-guang; Tang, Sheng-jie; Hu, Hai-yang; Yan, Hang; Qin, Chao; Zhang, Jun; Guo, Hai-yang; Zhou, Hai-ning; Tian, Dong			Machine learning models predict lymph node metastasis in patients with stage T1-T2 esophageal squamous cell carcinoma	FRONTIERS IN ONCOLOGY																	Tian, Dong/AAV-1949-2021; YAN, HAOJI/KDN-2457-2024; Tang, Shengjie/LFU-4030-2024	YAN, HAOJI/0000-0003-4420-4657;													2234-943X					SEP 8	2022	12
J	Panda, N; Shagabayeva, L; Comrie, CE; Phan, N; Moonsamy, P; Yang, CFJ; Fernandez, FG; Morse, CR				Panda, Nikhil; Shagabayeva, Larisa; Comrie, Cameron E.; Phan, Nicole; Moonsamy, Philicia; Yang, Chi-Fu Jeffrey; Fernandez, Felix G.; Morse, Christopher R.			Drivers of Cost Associated With Minimally Invasive Esophagectomy	ANNALS OF THORACIC SURGERY																	; Yang, Chi-Fu/AFN-9841-2022; Panda, Nikhil/W-7798-2019	Comrie, Cameron/0000-0001-5677-4556; Moonsamy, Philicia/0000-0003-3763-3445;													0003-4975	1552-6259				JAN	2022	113	1
J	Gujjuri, RR; Clarke, JM; Elliott, JA; Rahman, SA; Reynolds, JV; Hanna, GB; Markar, SR; ENSURE Study Grp				Gujjuri, Rohan M.; Clarke, Jonathan A.; Elliott, Jessie A.; Rahman, Saqib V.; Reynolds, John B.; Hanna, George R.; Markar, Sheraz; ENSURE Study Grp			Predicting Long-term Survival and Time-to-recurrence After Esophagectomy in Patients With Esophageal Cancer Development and Validation of a Multivariate Prediction Model	ANNALS OF SURGERY																	Clarke, Jonathan/S-8958-2019	Clarke, Jonathan/0000-0003-1495-7746; Markar, Sheraz/0000-0002-4040-5681													0003-4932	1528-1140				JUN	2023	277	6
J	Wise, PA; Studier-Fischer, A; Hackert, T; Nickel, F				Wise, Philipp Anthony; Studier-Fischer, Alexander; Hackert, Thilo; Nickel, Felix			Status Quo of Surgical Navigation	ZENTRALBLATT FUR CHIRURGIE																	Nickel, Felix/I-3430-2019	Nickel, Felix/0000-0001-6066-8238													0044-409X	1438-9592				DEC	2024	149	6
J	Kirchberg, J; Weitz, J				Kirchberg, J.; Weitz, J.			Evidence for robotic surgery in oncological visceral surgery	CHIRURG																															0009-4722	1433-0385				MAY	2019	90	5
J	Köhler, H; Ilgen, A; Pfahl, A; Stelzner, S; Mehdorn, M; Jansen-Winkeln, B; Melzer, A; Gockel, I; Moulla, Y				Koehler, Hannes; Ilgen, Annalena; Pfahl, Annekatrin; Stelzner, Sigmar; Mehdorn, Matthias; Jansen-Winkeln, Boris; Melzer, Andreas; Gockel, Ines; Moulla, Yusef			Laparoscopic hyperspectral imaging for in vivo detection of the vagal nerve in upper gastrointestinal surgery	SURGICAL ENDOSCOPY AND OTHER INTERVENTIONAL TECHNIQUES																	Stelzner, Sigmar/AAE-7078-2021; Jansen-Winkeln, Boris/KPA-5791-2024														0930-2794	1432-2218				OCT	2025	39	10
J	Suter, B; Anthis, AHC; Zehnder, AK; Mergen, V; Rosendorf, J; Gerken, LRH; Schlegel, AA; Korcakova, E; Liska, V; Herrmann, IK				Suter, Benjamin; Anthis, Alexandre H. C.; Zehnder, Anna-Katharina; Mergen, Victor; Rosendorf, Jachym; Gerken, Lukas R. H.; Schlegel, Andrea A.; Korcakova, Eva; Liska, Vaclav; Herrmann, Inge K.			Surgical Sealant with Integrated Shape-Morphing Dual Modality Ultrasound and Computed Tomography Sensors for Gastric Leak Detection	ADVANCED SCIENCE																	Rosendorf, Jachym/AAR-1596-2020; Korcakova, Eva/J-2822-2017; Gerken, Lukas/KIV-9736-2024; Herrmann, Inge/H-3214-2013; Liška, Václav/Q-4402-2017	Gerken, Lukas/0000-0002-8568-2674; Herrmann, Inge/0000-0002-3018-6796; Liška, Václav/0000-0002-5226-0280														2198-3844				AUG 15	2023	10	23
J	Cira, K; Wilhelm, D; Neumann, PA				Cira, Kamacay; Wilhelm, Dirk; Neumann, Philipp-Alexander			Modern approaches and technologies to prevent anastomotic leakage in the gastrointestinal tract	CHIRURGIE																	Wilhelm, Dirk/JZC-9499-2024; Neumann, Philipp-Alexander/AAE-2940-2019; Cira, Kamacay/JOK-8189-2023														2731-6971	2731-698X				NOV	2024	95	11
J	Müller, DT; Schiffmann, LM; Reisewitz, A; Chon, SH; Eckhoff, JA; Babic, B; Schmidt, T; Schröder, W; Bruns, CJ; Fuchs, HF				Mueller, Dolores T.; Schiffmann, Lars M.; Reisewitz, Alissa; Chon, Seung-Hun; Eckhoff, Jennifer A.; Babic, Benjamin; Schmidt, Thomas; Schroeder, Wolfgang; Bruns, Christiane J.; Fuchs, Hans F.			Mapping the Lymphatic Drainage Pattern of Esophageal Cancer with Near-Infrared Fluorescent Imaging during Robotic Assisted Minimally Invasive Ivor Lewis Esophagectomy (RAMIE)-First Results of the Prospective ESOMAP Feasibility Trial	CANCERS																	; Schmidt, Thomas/IRY-9651-2023; Eckhoff, Jennifer/JKI-8047-2023	Chon, Seung-Hun/0000-0002-8923-6428; Babic, Benjamin/0000-0003-0313-6862; Schiffmann, Lars/0000-0002-2320-5004; Reisewitz, Alissa/0009-0007-9138-2305; Fuchs, Hans/0000-0003-4764-8050; Müller, Dolores/0000-0002-1833-5664; Schroeder, Wolfgang/0000-0002-8700-069X														2072-6694				APR	2023	15	8
J	Tung, KH; Yendamuri, S; Seastedt, KP				Tung, Kaity H.; Yendamuri, Sai; Seastedt, Kenneth P.			Adoption of the Robotic Platform across Thoracic Surgeries	JOURNAL OF CLINICAL MEDICINE																		Seastedt, Kenneth/0000-0002-6345-8217; Tung, Kaity/0000-0002-1780-123X														2077-0383				OCT	2024	13	19
J	Rice, TW; Ishwaran, H; Hofstetter, WL; Schipper, PH; Kesler, KA; Law, S; Lerut, T; Denlinger, CE; Salo, JA; Scott, WJ; Watson, TJ; Allen, MS; Chen, LQ; Rusch, VW; Cerfolio, RJ; Luketich, JD; Duranceau, A; Darling, GE; Pera, M; Apperson-Hansen, C; Blackstone, EH				Rice, Thomas W.; Ishwaran, Hemant; Hofstetter, Wayne L.; Schipper, Paul H.; Kesler, Kenneth A.; Law, Simon; Lerut, Toni; Denlinger, Chadrick E.; Salo, Jarmo A.; Scott, Walter J.; Watson, Thomas J.; Allen, Mark S.; Chen, Long-Qi; Rusch, Valerie W.; Cerfolio, Robert J.; Luketich, James D.; Duranceau, Andre; Darling, Gail E.; Pera, Manuel; Apperson-Hansen, Carolyn; Blackstone, Eugene H.			Esophageal Cancer: Associations With (pN plus ) Lymph Node Metastases	ANNALS OF SURGERY																	luketich, james/AAY-6230-2020; Law, Simon/C-4324-2009	Chen, Longqi/0000-0002-5036-5345; Blackstone, Eugene/0000-0001-9839-3567; Rusch, Valerie/0000-0003-2345-6900; Ishwaran, Hemant/0000-0003-2758-9647; LERUT, Toni/0000-0002-8965-4283; Cerfolio, Robert/0000-0002-5598-599X													0003-4932	1528-1140				JAN	2017	265	1
J	Müller, D; Stier, R; Straatman, J; Babic, B; Schiffmann, L; Eckhoff, J; Schmidt, T; Bruns, C; Fuchs, HF				Mueller, Dolores; Stier, Raphael; Straatman, Jennifer; Babic, Benjamin; Schiffmann, Lars; Eckhoff, Jennifer; Schmidt, Thomas; Bruns, Christiane; Fuchs, Hans F.			ICG lymph node mapping in cancer surgery of the upper gastrointestinal tract	CHIRURGIE																	Eckhoff, Jennifer/JKI-8047-2023; Schmidt, Thomas/IRY-9651-2023														2731-6971	2731-698X				OCT	2022	93	10
J	Liu, JL; Zhang, M; Zhu, M; Tan, SM; Luo, XF; Liu, J; Zeng, H				Liu, Jinlin; Zhang, Min; Zhu, Min; Tan, Simin; Luo, Xuefeng; Liu, Jia; Zeng, Hai			Comparative analysis of diagnostic techniques and treatment modalities for early-stage esophageal carcinoma: a comprehensive review	FRONTIERS IN ONCOLOGY																	LUO, XUEFENG/AAX-3762-2021														2234-943X					SEP 2	2025	15
J	Bachmann, N; Ahmadsei, M; Hürlimann, M; Gabrys, HS; Schmidhalter, D; Bertholet, J; Berger, MD; Borbély, Y; Ermis, E; Stutz, E; Shrestha, BK; Aebersold, DM; Manser, P; Hemmatazad, H				Bachmann, Nicolas; Ahmadsei, Maiwand; Hurlimann, Moritz; Gabrys, Hubert S.; Schmidhalter, Daniel; Bertholet, Jenny; Berger, Martin D.; Borbely, Yves; Ermis, Ekin; Stutz, Emanuel; Shrestha, Binaya K.; Aebersold, Daniel M.; Manser, Peter; Hemmatazad, Hossein			Cone-beam computed tomography-based online adaptive radiotherapy of esophageal cancer in the neoadjuvant setting: Dosimetric analysis, toxicity and treatment response	RADIOTHERAPY AND ONCOLOGY																	Schmidhalter, Daniel/AAH-2677-2019; Aebersold, Daniel/C-2946-2013; Bertholet, Jenny/ABD-4390-2020	Borbély, Yves/0000-0003-1997-0675; Bertholet, Jenny/0000-0003-0930-1531													0167-8140	1879-0887				AUG	2025	209
J	Wang, JL; Wu, LL; Zhang, YZ; Ma, GW; Lu, Y				Wang, Jinlong; Wu, Lei-Lei; Zhang, Yunzhe; Ma, Guowei; Lu, Yao			Establishing a survival prediction model for esophageal squamous cell carcinoma based on CT and histopathological images	PHYSICS IN MEDICINE AND BIOLOGY																	Wu, Leilei/GVU-9143-2022	Wu, Leilei/0000-0002-7417-6864													0031-9155	1361-6560				JUL 21	2021	66	14
J	Liu, YS; Ma, ZL; Bao, YX; Wang, X; Men, Y; Sun, XJ; Ye, F; Men, K; Qin, JJ; Bi, N; Xue, LY; Hui, ZG				Liu, Yunsong; Ma, Zeliang; Bao, Yongxing; Wang, Xin; Men, Yu; Sun, Xujie; Ye, Feng; Men, Kuo; Qin, Jianjun; Bi, Nan; Xue, Liyan; Hui, Zhouguang			Integrating MR radiomics and dynamic hematological factors predicts pathological response to neoadjuvant chemoradiotherapy in esophageal cancer	HELIYON																	; Sun, Xujie/OLR-4471-2025; Liu, Yunsong/JNS-3440-2023; Wang, Xin/MZR-1007-2025; Ma, Zeliang/HGA-5552-2022	Qin, Jianjun/0000-0002-2008-6193;														2405-8440				JUL 15	2024	10	13
J	Kouzu, K; Tsujimoto, H; Nearchou, IP; Einama, T; Kajiwara, Y; Watanabe, T; Koga, M; Tsuru, T; Horiguchi, H; Yaguchi, Y; Kishi, Y; Tsuda, H; Ueno, H				Kouzu, Keita; Tsujimoto, Hironori; Nearchou, Ines P.; Einama, Takahiro; Kajiwara, Yoshiki; Watanabe, Takanori; Koga, Makiko; Tsuru, Tomohiro; Horiguchi, Hiroyuki; Yaguchi, Yoshihisa; Kishi, Yoji; Tsuda, Hitoshi; Ueno, Hideki			AI-driven spatial mapping of myxoid stroma and tumor-infiltrating lymphocytes in esophageal squamous cell carcinoma	ESOPHAGUS																	Kouzu, Keita/AAX-7600-2021; Nearchou, Ines/AAS-4677-2020														1612-9059	1612-9067				2025 NOV 29	2025
J	Shen, X; Yang, L; Jiang, L; Wang, Q; Liu, YY; Song, SZ; Zhang, JF; Cai, P; Liu, ZZ				Shen, Xia; Yang, Long; Jiang, Lei; Wang, Qian; Liu, Yuan-yuan; Song, Shao-zheng; Zhang, Jian-feng; Cai, Ping; Liu, Zhun-zhun			Development and validation of a nomogram model to predict postoperative delirium after resection of esophageal cancer	SCIENTIFIC REPORTS																	Yang, Long/GWC-6053-2022	Yang, Long/0000-0003-1870-878X													2045-2322					JUL 21	2025	15	1
J	Qi, BJ; Jiang, ZY; Shen, HX; Li, JC; Wang, ZX; Fang, M; Wang, CC; Jiang, YH; Yuan, JP; Bermejo, I; Dekker, A; De Ruysscher, D; Wee, L; Zhang, WC; Ji, YL; Zhang, Z				Qi, Baojia; Jiang, Zhaoyu; Shen, Haixia; Li, Jiacheng; Wang, Zhixiang; Fang, Min; Wang, Changchun; Jiang, Youhua; Yuan, Jingping; Bermejo, Inigo; Dekker, Andre; De Ruysscher, Dirk; Wee, Leonard; Zhang, Wencheng; Ji, Yongling; Zhang, Zhen			Interpretable multimodal radiopathomics model predicting pathological complete response to neoadjuvant chemoimmunotherapy in esophageal squamous cell carcinoma	JOURNAL FOR IMMUNOTHERAPY OF CANCER																	Bermejo, Inigo/AAE-7769-2022															2051-1426				DEC 19	2025	13	12
J	D'Journo, XB				D'Journo, Xavier Benoit			Clinical implication of the innovations of the 8th edition of the TNM classification for esophageal and esophago-gastric cancer	JOURNAL OF THORACIC DISEASE					4th International Joint Meeting on Thoracic Surgery	2018	Barcelona, SPAIN										D'journo, Xavier/AAJ-4457-2021														2072-1439	2077-6624				AUG	2018	10
[truncated: 22 more columns]
